# Supplementary material for: The relationship between resource abundance and insect herbivory on islands
Source: PLoS One. 2021 Aug 16;16(8):e0256183. doi: 10.1371/journal.pone.0256183 (PMC8366974; doi:10.1371/journal.pone.0256183)
Supplement: S1 Data — Islands (Is.): 1. Aphaedo, 2. Bigeumdo, 3. Bogildo, 4. Cheongsando, 5. Dochodo, 6. Geomundo (Seodo), 7. Geumodo, 8. Gwanmaedo, 9. Hajodo, 10. Heuksando, 11. Jangsado, 12. Nohwado, 13. Sangjodo, 14. Soando, 15. Wando, 16. Yeondo, 17. Yongsando, 18. Hongdo. Tree species (Tree): 1. Mallotus japonicas, 2. Prunus spp. 3. Quercus spp. (XLSX) [file pone.0256183.s001.xlsx]

## Sheet: Sheet1
Sampling date (YYYY-MM-DD)	Island	Examined Tree species	Examined tree individual	Examined tree shoot	Grade of leaf chewing
2018-07-21	Is_1	Tree_1	1	1	1
2018-07-21	Is_1	Tree_1	1	1	1
2018-07-21	Is_1	Tree_1	1	1	1
2018-07-21	Is_1	Tree_1	1	1	1
2018-07-21	Is_1	Tree_1	1	1	1
2018-07-21	Is_1	Tree_1	1	1	1
2018-07-17	Is_1	Tree_1	1	2	1
2018-07-17	Is_1	Tree_1	1	2	1
2018-07-17	Is_1	Tree_1	1	2	1
2018-07-17	Is_1	Tree_1	1	2	1
2018-07-17	Is_1	Tree_1	1	2	1
2018-07-17	Is_1	Tree_1	1	2	1
2018-07-17	Is_1	Tree_1	1	2	1
2018-06-06	Is_1	Tree_1	1	3	1
2018-06-06	Is_1	Tree_1	1	3	1
2018-06-21	Is_1	Tree_1	1	3	1
2018-06-21	Is_1	Tree_1	1	3	1
2018-06-21	Is_1	Tree_1	1	3	1
2018-06-21	Is_1	Tree_1	1	3	1
2018-06-21	Is_1	Tree_1	1	3	1
2018-06-20	Is_1	Tree_1	1	4	1
2018-06-20	Is_1	Tree_1	1	4	1
2018-06-20	Is_1	Tree_1	1	4	1
2018-06-20	Is_1	Tree_1	1	4	1
2018-06-20	Is_1	Tree_1	1	4	1
2018-06-20	Is_1	Tree_1	1	4	1
2018-06-20	Is_1	Tree_1	1	4	1
2018-06-20	Is_1	Tree_1	1	4	1
2018-06-20	Is_1	Tree_1	1	4	1
2018-06-20	Is_1	Tree_1	1	4	1
2018-06-06	Is_1	Tree_1	1	5	1
2018-06-06	Is_1	Tree_1	1	5	1
2018-06-06	Is_1	Tree_1	1	5	1
2018-06-06	Is_1	Tree_1	1	5	1
2018-06-06	Is_1	Tree_1	1	5	1
2018-06-06	Is_1	Tree_1	1	5	1
2018-06-06	Is_1	Tree_1	1	5	1
2018-06-06	Is_1	Tree_1	1	5	1
2017-06-18	Is_1	Tree_1	1	5	1
2018-06-21	Is_1	Tree_1	1	5	0
2017-06-24	Is_1	Tree_1	1	6	1
2017-06-24	Is_1	Tree_1	1	6	1
2017-06-24	Is_1	Tree_1	1	6	1
2017-06-24	Is_1	Tree_1	1	6	1
2017-06-24	Is_1	Tree_1	1	6	1
2017-06-24	Is_1	Tree_1	1	6	1
2017-06-18	Is_1	Tree_1	1	7	1
2017-06-18	Is_1	Tree_1	1	7	1
2017-06-18	Is_1	Tree_1	1	7	1
2018-06-30	Is_1	Tree_1	1	7	1
2018-06-30	Is_1	Tree_1	1	7	1
2018-06-30	Is_1	Tree_1	1	7	1
2018-07-21	Is_1	Tree_1	1	7	0
2017-06-20	Is_1	Tree_1	1	8	1
2017-06-22	Is_1	Tree_1	1	8	0
2017-06-19	Is_1	Tree_1	1	9	1
2017-06-19	Is_1	Tree_1	1	9	1
2017-06-19	Is_1	Tree_1	1	9	1
2018-07-21	Is_1	Tree_1	1	9	0
2018-07-21	Is_1	Tree_1	1	9	0
2018-06-06	Is_1	Tree_1	1	10	1
2018-06-06	Is_1	Tree_1	1	10	1
2018-06-06	Is_1	Tree_1	1	10	1
2018-06-06	Is_1	Tree_1	1	10	1
2018-06-06	Is_1	Tree_1	1	10	1
2018-06-06	Is_1	Tree_1	1	10	1
2018-07-21	Is_1	Tree_1	2	1	1
2018-07-21	Is_1	Tree_1	2	1	1
2018-07-21	Is_1	Tree_1	2	1	1
2018-07-21	Is_1	Tree_1	2	1	1
2018-07-21	Is_1	Tree_1	2	1	1
2018-06-21	Is_1	Tree_1	2	1	0
2017-06-22	Is_1	Tree_1	2	2	1
2017-06-22	Is_1	Tree_1	2	2	1
2017-06-22	Is_1	Tree_1	2	2	1
2017-06-22	Is_1	Tree_1	2	2	1
2017-06-22	Is_1	Tree_1	2	2	1
2017-06-22	Is_1	Tree_1	2	2	0
2017-06-22	Is_1	Tree_1	2	2	0
2017-06-22	Is_1	Tree_1	2	3	1
2017-06-22	Is_1	Tree_1	2	3	1
2017-06-22	Is_1	Tree_1	2	3	1
2017-06-22	Is_1	Tree_1	2	3	1
2018-06-07	Is_1	Tree_1	2	3	0
2018-06-07	Is_1	Tree_1	2	3	0
2018-06-07	Is_1	Tree_1	2	4	1
2018-06-07	Is_1	Tree_1	2	4	1
2018-06-07	Is_1	Tree_1	2	4	0
2018-06-07	Is_1	Tree_1	2	4	0
2018-06-07	Is_1	Tree_1	2	4	0
2018-06-07	Is_1	Tree_1	2	5	1
2018-06-07	Is_1	Tree_1	2	5	1
2018-06-07	Is_1	Tree_1	2	5	1
2018-06-07	Is_1	Tree_1	2	5	1
2018-06-07	Is_1	Tree_1	2	5	1
2018-06-07	Is_1	Tree_1	2	5	1
2017-06-24	Is_1	Tree_1	2	5	0
2017-06-24	Is_1	Tree_1	2	6	1
2017-06-24	Is_1	Tree_1	2	6	1
2017-06-24	Is_1	Tree_1	2	6	1
2017-06-24	Is_1	Tree_1	2	6	1
2017-06-24	Is_1	Tree_1	2	6	1
2017-06-24	Is_1	Tree_1	2	6	0
2017-06-24	Is_1	Tree_1	2	6	0
2017-06-24	Is_1	Tree_1	2	7	3
2017-06-24	Is_1	Tree_1	2	7	2
2017-06-24	Is_1	Tree_1	2	7	1
2017-06-24	Is_1	Tree_1	2	7	1
2017-06-24	Is_1	Tree_1	2	7	1
2018-07-17	Is_1	Tree_1	2	7	0
2018-07-17	Is_1	Tree_1	2	7	0
2018-07-17	Is_1	Tree_1	2	8	2
2018-07-17	Is_1	Tree_1	2	8	1
2018-07-17	Is_1	Tree_1	2	8	1
2018-07-17	Is_1	Tree_1	2	8	1
2018-07-17	Is_1	Tree_1	2	8	1
2018-07-17	Is_1	Tree_1	2	8	1
2018-07-17	Is_1	Tree_1	2	8	1
2018-06-23	Is_1	Tree_1	2	9	1
2018-06-23	Is_1	Tree_1	2	9	1
2018-06-23	Is_1	Tree_1	2	9	1
2018-06-23	Is_1	Tree_1	2	9	1
2018-06-23	Is_1	Tree_1	2	9	1
2018-06-23	Is_1	Tree_1	2	9	1
2018-06-23	Is_1	Tree_1	2	10	3
2018-06-23	Is_1	Tree_1	2	10	1
2017-06-18	Is_1	Tree_1	2	10	0
2017-06-18	Is_1	Tree_1	2	10	0
2017-06-18	Is_1	Tree_1	2	10	0
2017-06-18	Is_1	Tree_1	3	1	2
2017-06-18	Is_1	Tree_1	3	1	2
2017-06-18	Is_1	Tree_1	3	1	1
2017-06-18	Is_1	Tree_1	3	1	1
2017-06-18	Is_1	Tree_1	3	1	1
2017-06-19	Is_1	Tree_1	3	1	0
2018-06-24	Is_1	Tree_1	3	2	3
2018-06-24	Is_1	Tree_1	3	2	3
2018-06-24	Is_1	Tree_1	3	2	1
2018-06-24	Is_1	Tree_1	3	2	1
2018-06-24	Is_1	Tree_1	3	2	1
2018-06-24	Is_1	Tree_1	3	2	1
2018-06-24	Is_1	Tree_1	3	2	0
2018-06-06	Is_1	Tree_1	3	3	1
2018-06-06	Is_1	Tree_1	3	3	1
2018-06-06	Is_1	Tree_1	3	3	1
2018-06-06	Is_1	Tree_1	3	3	1
2018-06-06	Is_1	Tree_1	3	3	1
2018-06-06	Is_1	Tree_1	3	3	0
2018-06-06	Is_1	Tree_1	3	3	0
2018-06-06	Is_1	Tree_1	3	4	2
2018-06-06	Is_1	Tree_1	3	4	1
2018-06-06	Is_1	Tree_1	3	4	1
2018-06-06	Is_1	Tree_1	3	4	1
2018-06-06	Is_1	Tree_1	3	4	1
2018-06-06	Is_1	Tree_1	3	4	1
2017-06-18	Is_1	Tree_1	3	5	3
2017-06-18	Is_1	Tree_1	3	5	1
2017-06-18	Is_1	Tree_1	3	5	1
2017-06-18	Is_1	Tree_1	3	5	1
2017-06-18	Is_1	Tree_1	3	6	3
2017-06-18	Is_1	Tree_1	3	6	3
2018-06-30	Is_1	Tree_1	3	6	1
2018-06-30	Is_1	Tree_1	3	6	1
2018-06-30	Is_1	Tree_1	3	6	1
2018-06-30	Is_1	Tree_1	3	6	1
2018-06-30	Is_1	Tree_1	3	6	1
2018-06-30	Is_1	Tree_1	3	6	1
2018-06-30	Is_1	Tree_1	3	6	1
2018-06-30	Is_1	Tree_1	3	7	2
2018-06-30	Is_1	Tree_1	3	7	1
2018-06-30	Is_1	Tree_1	3	7	1
2018-06-30	Is_1	Tree_1	3	7	1
2018-06-30	Is_1	Tree_1	3	7	1
2018-06-30	Is_1	Tree_1	3	7	0
2017-06-25	Is_1	Tree_1	3	8	1
2017-06-25	Is_1	Tree_1	3	8	1
2017-06-25	Is_1	Tree_1	3	8	1
2017-06-25	Is_1	Tree_1	3	8	1
2017-06-25	Is_1	Tree_1	3	8	0
2017-06-25	Is_1	Tree_1	3	9	3
2017-06-25	Is_1	Tree_1	3	9	3
2017-06-25	Is_1	Tree_1	3	9	1
2017-06-25	Is_1	Tree_1	3	9	1
2017-06-25	Is_1	Tree_1	3	9	1
2017-06-25	Is_1	Tree_1	3	9	1
2017-06-25	Is_1	Tree_1	3	9	0
2018-06-20	Is_1	Tree_1	3	10	2
2018-06-20	Is_1	Tree_1	3	10	1
2018-06-20	Is_1	Tree_1	3	10	1
2018-06-20	Is_1	Tree_1	3	10	1
2018-06-20	Is_1	Tree_1	3	10	1
2018-06-20	Is_1	Tree_1	3	10	1
2018-06-20	Is_1	Tree_1	3	10	1
2018-06-20	Is_1	Tree_1	3	10	0
2018-06-20	Is_1	Tree_1	4	1	1
2018-06-20	Is_1	Tree_1	4	1	1
2018-06-20	Is_1	Tree_1	4	1	1
2018-06-20	Is_1	Tree_1	4	1	1
2018-06-20	Is_1	Tree_1	4	1	1
2018-07-21	Is_1	Tree_1	4	1	0
2018-07-21	Is_1	Tree_1	4	2	1
2018-07-21	Is_1	Tree_1	4	2	1
2018-07-21	Is_1	Tree_1	4	2	1
2018-07-21	Is_1	Tree_1	4	2	1
2018-07-21	Is_1	Tree_1	4	2	0
2018-07-18	Is_1	Tree_1	4	3	1
2018-07-18	Is_1	Tree_1	4	3	1
2018-07-18	Is_1	Tree_1	4	3	1
2018-07-18	Is_1	Tree_1	4	3	1
2018-07-18	Is_1	Tree_1	4	3	1
2018-07-18	Is_1	Tree_1	4	3	1
2018-07-18	Is_1	Tree_1	4	4	1
2018-07-18	Is_1	Tree_1	4	4	1
2018-07-18	Is_1	Tree_1	4	4	1
2018-07-18	Is_1	Tree_1	4	4	0
2018-07-18	Is_1	Tree_1	4	4	0
2017-06-20	Is_1	Tree_1	4	5	1
2017-06-20	Is_1	Tree_1	4	5	1
2017-06-20	Is_1	Tree_1	4	5	1
2017-06-20	Is_1	Tree_1	4	5	1
2017-06-20	Is_1	Tree_1	4	5	1
2017-06-20	Is_1	Tree_1	4	5	1
2017-06-20	Is_1	Tree_1	4	5	1
2017-06-20	Is_1	Tree_1	4	5	0
2017-06-20	Is_1	Tree_1	4	6	2
2017-06-20	Is_1	Tree_1	4	6	1
2017-06-20	Is_1	Tree_1	4	6	1
2017-06-20	Is_1	Tree_1	4	6	1
2017-06-20	Is_1	Tree_1	4	6	1
2017-06-20	Is_1	Tree_1	4	6	1
2017-06-20	Is_1	Tree_1	4	6	1
2018-06-06	Is_1	Tree_1	4	7	1
2018-06-06	Is_1	Tree_1	4	7	1
2018-06-06	Is_1	Tree_1	4	7	1
2018-06-06	Is_1	Tree_1	4	7	1
2018-06-21	Is_1	Tree_1	4	7	0
2018-06-21	Is_1	Tree_1	4	7	0
2018-06-21	Is_1	Tree_1	4	8	1
2018-06-21	Is_1	Tree_1	4	8	1
2018-06-21	Is_1	Tree_1	4	8	1
2018-06-21	Is_1	Tree_1	4	8	1
2018-06-21	Is_1	Tree_1	4	8	1
2018-06-21	Is_1	Tree_1	4	8	1
2018-06-21	Is_1	Tree_1	4	9	1
2018-06-21	Is_1	Tree_1	4	9	1
2018-06-21	Is_1	Tree_1	4	9	1
2018-06-21	Is_1	Tree_1	4	9	1
2018-06-21	Is_1	Tree_1	4	9	1
2018-06-21	Is_1	Tree_1	4	9	1
2018-06-21	Is_1	Tree_1	4	9	1
2018-06-21	Is_1	Tree_1	4	9	1
2018-06-19	Is_1	Tree_1	4	9	0
2018-06-19	Is_1	Tree_1	4	10	1
2018-06-19	Is_1	Tree_1	4	10	1
2018-06-19	Is_1	Tree_1	4	10	1
2018-06-19	Is_1	Tree_1	4	10	1
2018-06-19	Is_1	Tree_1	4	10	1
2018-06-19	Is_1	Tree_1	4	10	1
2018-06-19	Is_1	Tree_1	4	10	1
2018-06-19	Is_1	Tree_1	4	10	0
2018-06-19	Is_1	Tree_1	4	10	0
2018-06-19	Is_1	Tree_1	5	1	4
2018-06-19	Is_1	Tree_1	5	1	4
2018-06-19	Is_1	Tree_1	5	1	3
2018-06-19	Is_1	Tree_1	5	1	1
2018-06-19	Is_1	Tree_1	5	1	1
2018-06-19	Is_1	Tree_1	5	1	1
2018-06-19	Is_1	Tree_1	5	1	1
2018-06-19	Is_1	Tree_1	5	1	1
2018-06-19	Is_1	Tree_1	5	1	1
2017-06-22	Is_1	Tree_1	5	1	0
2017-06-22	Is_1	Tree_1	5	2	1
2017-06-22	Is_1	Tree_1	5	2	1
2017-06-22	Is_1	Tree_1	5	2	1
2017-06-22	Is_1	Tree_1	5	2	1
2017-06-22	Is_1	Tree_1	5	2	1
2017-06-22	Is_1	Tree_1	5	2	1
2017-06-22	Is_1	Tree_1	5	2	1
2017-06-22	Is_1	Tree_1	5	2	1
2018-06-07	Is_1	Tree_1	5	2	0
2017-06-24	Is_1	Tree_1	5	3	1
2017-06-24	Is_1	Tree_1	5	3	1
2017-06-24	Is_1	Tree_1	5	3	1
2017-06-24	Is_1	Tree_1	5	3	1
2017-06-24	Is_1	Tree_1	5	3	1
2017-06-24	Is_1	Tree_1	5	3	1
2017-06-24	Is_1	Tree_1	5	3	1
2017-06-24	Is_1	Tree_1	5	3	1
2017-06-24	Is_1	Tree_1	5	3	1
2017-06-24	Is_1	Tree_1	5	3	1
2017-06-24	Is_1	Tree_1	5	3	1
2017-06-24	Is_1	Tree_1	5	3	1
2017-06-24	Is_1	Tree_1	5	3	0
2017-06-24	Is_1	Tree_1	5	3	0
2017-06-24	Is_1	Tree_1	5	3	0
2017-06-24	Is_1	Tree_1	5	3	0
2018-07-17	Is_1	Tree_1	5	4	1
2018-07-17	Is_1	Tree_1	5	4	1
2018-07-17	Is_1	Tree_1	5	4	1
2018-07-17	Is_1	Tree_1	5	4	1
2018-07-17	Is_1	Tree_1	5	4	0
2018-06-23	Is_1	Tree_1	5	5	1
2018-06-23	Is_1	Tree_1	5	5	1
2018-06-23	Is_1	Tree_1	5	5	1
2018-06-23	Is_1	Tree_1	5	5	1
2018-06-23	Is_1	Tree_1	5	5	1
2018-06-23	Is_1	Tree_1	5	5	1
2018-06-23	Is_1	Tree_1	5	5	1
2018-06-23	Is_1	Tree_1	5	5	1
2018-06-23	Is_1	Tree_1	5	5	1
2018-06-23	Is_1	Tree_1	5	5	1
2017-06-18	Is_1	Tree_1	5	5	0
2017-06-18	Is_1	Tree_1	5	5	0
2017-06-18	Is_1	Tree_1	5	5	0
2017-06-19	Is_1	Tree_1	5	6	1
2017-06-19	Is_1	Tree_1	5	6	1
2017-06-19	Is_1	Tree_1	5	6	1
2017-06-19	Is_1	Tree_1	5	6	1
2017-06-19	Is_1	Tree_1	5	6	1
2017-06-19	Is_1	Tree_1	5	6	1
2017-06-19	Is_1	Tree_1	5	6	1
2017-06-19	Is_1	Tree_1	5	6	1
2017-06-19	Is_1	Tree_1	5	6	1
2017-06-19	Is_1	Tree_1	5	6	1
2017-06-19	Is_1	Tree_1	5	6	1
2017-06-19	Is_1	Tree_1	5	6	1
2017-06-19	Is_1	Tree_1	5	6	1
2018-06-24	Is_1	Tree_1	5	6	0
2018-06-24	Is_1	Tree_1	5	6	0
2018-06-24	Is_1	Tree_1	5	6	0
2018-06-24	Is_1	Tree_1	5	6	0
2018-06-24	Is_1	Tree_1	5	6	0
2018-06-24	Is_1	Tree_1	5	6	0
2018-06-24	Is_1	Tree_1	5	6	0
2018-06-24	Is_1	Tree_1	5	6	0
2018-06-06	Is_1	Tree_1	5	7	1
2018-06-06	Is_1	Tree_1	5	7	1
2018-06-06	Is_1	Tree_1	5	7	1
2018-06-06	Is_1	Tree_1	5	7	1
2018-06-06	Is_1	Tree_1	5	7	1
2018-06-06	Is_1	Tree_1	5	7	1
2018-06-06	Is_1	Tree_1	5	7	1
2018-06-06	Is_1	Tree_1	5	7	1
2018-06-06	Is_1	Tree_1	5	7	1
2018-06-06	Is_1	Tree_1	5	7	1
2018-06-06	Is_1	Tree_1	5	7	1
2018-06-06	Is_1	Tree_1	5	7	1
2018-06-06	Is_1	Tree_1	5	7	1
2018-06-06	Is_1	Tree_1	5	7	1
2018-06-06	Is_1	Tree_1	5	7	1
2018-06-06	Is_1	Tree_1	5	7	1
2018-06-06	Is_1	Tree_1	5	7	1
2018-06-06	Is_1	Tree_1	5	7	1
2018-06-06	Is_1	Tree_1	5	7	1
2017-06-18	Is_1	Tree_1	5	8	1
2017-06-18	Is_1	Tree_1	5	8	1
2017-06-18	Is_1	Tree_1	5	8	1
2017-06-18	Is_1	Tree_1	5	8	1
2017-06-18	Is_1	Tree_1	5	8	1
2017-06-18	Is_1	Tree_1	5	8	1
2017-06-18	Is_1	Tree_1	5	8	1
2017-06-18	Is_1	Tree_1	5	8	1
2017-06-18	Is_1	Tree_1	5	8	1
2017-06-18	Is_1	Tree_1	5	8	1
2017-06-18	Is_1	Tree_1	5	8	1
2017-06-18	Is_1	Tree_1	5	8	1
2017-06-18	Is_1	Tree_1	5	8	0
2018-06-30	Is_1	Tree_1	5	9	1
2018-06-30	Is_1	Tree_1	5	9	1
2018-06-30	Is_1	Tree_1	5	9	1
2018-06-30	Is_1	Tree_1	5	9	1
2018-06-30	Is_1	Tree_1	5	9	1
2018-06-30	Is_1	Tree_1	5	9	1
2018-06-30	Is_1	Tree_1	5	9	1
2018-06-30	Is_1	Tree_1	5	9	1
2018-06-30	Is_1	Tree_1	5	9	1
2018-06-30	Is_1	Tree_1	5	9	1
2018-06-30	Is_1	Tree_1	5	9	1
2018-06-30	Is_1	Tree_1	5	9	1
2018-06-30	Is_1	Tree_1	5	9	0
2018-06-30	Is_1	Tree_1	5	10	2
2018-06-30	Is_1	Tree_1	5	10	1
2018-06-30	Is_1	Tree_1	5	10	1
2018-06-30	Is_1	Tree_1	5	10	1
2018-06-30	Is_1	Tree_1	5	10	1
2018-06-30	Is_1	Tree_1	5	10	1
2018-06-30	Is_1	Tree_1	5	10	1
2018-06-30	Is_1	Tree_1	5	10	1
2018-06-30	Is_1	Tree_1	5	10	1
2018-06-30	Is_1	Tree_1	5	10	1
2018-06-30	Is_1	Tree_1	5	10	1
2018-06-30	Is_1	Tree_1	5	10	1
2017-06-25	Is_1	Tree_1	5	10	0
2017-06-25	Is_1	Tree_1	6	1	4
2017-06-25	Is_1	Tree_1	6	1	1
2018-06-20	Is_1	Tree_1	6	1	0
2018-06-20	Is_1	Tree_1	6	2	1
2018-06-20	Is_1	Tree_1	6	2	1
2018-07-21	Is_1	Tree_1	6	2	0
2018-07-18	Is_1	Tree_1	6	3	1
2018-07-18	Is_1	Tree_1	6	3	1
2018-07-18	Is_1	Tree_1	6	3	1
2018-07-18	Is_1	Tree_1	6	3	1
2018-07-18	Is_1	Tree_1	6	3	1
2018-07-18	Is_1	Tree_1	6	3	1
2018-07-18	Is_1	Tree_1	6	3	1
2017-06-20	Is_1	Tree_1	6	3	0
2017-06-20	Is_1	Tree_1	6	3	0
2017-06-20	Is_1	Tree_1	6	4	1
2017-06-20	Is_1	Tree_1	6	4	1
2017-06-20	Is_1	Tree_1	6	4	1
2017-06-20	Is_1	Tree_1	6	4	1
2017-06-20	Is_1	Tree_1	6	4	1
2017-06-20	Is_1	Tree_1	6	4	1
2017-06-20	Is_1	Tree_1	6	4	1
2017-06-20	Is_1	Tree_1	6	4	1
2017-06-20	Is_1	Tree_1	6	4	1
2017-06-20	Is_1	Tree_1	6	4	1
2017-06-20	Is_1	Tree_1	6	4	1
2017-06-20	Is_1	Tree_1	6	4	1
2018-06-06	Is_1	Tree_1	6	5	4
2018-06-06	Is_1	Tree_1	6	5	2
2018-06-06	Is_1	Tree_1	6	5	1
2018-06-06	Is_1	Tree_1	6	5	1
2018-06-06	Is_1	Tree_1	6	5	1
2018-06-06	Is_1	Tree_1	6	5	1
2018-06-21	Is_1	Tree_1	6	5	0
2018-06-21	Is_1	Tree_1	6	6	2
2018-06-19	Is_1	Tree_1	6	6	1
2018-06-19	Is_1	Tree_1	6	6	1
2018-06-19	Is_1	Tree_1	6	6	1
2018-06-19	Is_1	Tree_1	6	6	1
2018-06-19	Is_1	Tree_1	6	6	1
2018-06-19	Is_1	Tree_1	6	6	1
2018-06-19	Is_1	Tree_1	6	6	1
2018-06-19	Is_1	Tree_1	6	6	1
2018-06-19	Is_1	Tree_1	6	6	1
2018-06-19	Is_1	Tree_1	6	6	1
2018-06-19	Is_1	Tree_1	6	6	1
2018-06-19	Is_1	Tree_1	6	6	1
2018-06-19	Is_1	Tree_1	6	6	0
2017-06-22	Is_1	Tree_1	6	7	1
2017-06-22	Is_1	Tree_1	6	7	1
2017-06-22	Is_1	Tree_1	6	7	1
2017-06-22	Is_1	Tree_1	6	7	1
2017-06-22	Is_1	Tree_1	6	7	1
2017-06-22	Is_1	Tree_1	6	7	1
2017-06-22	Is_1	Tree_1	6	7	1
2017-06-22	Is_1	Tree_1	6	7	1
2017-06-22	Is_1	Tree_1	6	7	1
2017-06-22	Is_1	Tree_1	6	7	1
2017-06-22	Is_1	Tree_1	6	7	1
2017-06-22	Is_1	Tree_1	6	7	1
2017-06-22	Is_1	Tree_1	6	7	1
2017-06-22	Is_1	Tree_1	6	7	1
2017-06-25	Is_1	Tree_1	6	8	1
2017-06-25	Is_1	Tree_1	6	8	1
2017-06-25	Is_1	Tree_1	6	8	1
2017-06-25	Is_1	Tree_1	6	8	1
2018-07-17	Is_1	Tree_1	6	9	2
2018-07-17	Is_1	Tree_1	6	9	1
2018-07-17	Is_1	Tree_1	6	9	1
2018-07-17	Is_1	Tree_1	6	9	1
2018-07-17	Is_1	Tree_1	6	9	1
2018-07-17	Is_1	Tree_1	6	9	1
2018-07-17	Is_1	Tree_1	6	9	1
2018-07-17	Is_1	Tree_1	6	9	1
2018-07-17	Is_1	Tree_1	6	9	1
2018-07-17	Is_1	Tree_1	6	9	1
2018-07-17	Is_1	Tree_1	6	9	1
2018-07-17	Is_1	Tree_1	6	9	1
2018-06-23	Is_1	Tree_1	6	10	2
2018-06-23	Is_1	Tree_1	6	10	2
2018-06-23	Is_1	Tree_1	6	10	2
2018-06-23	Is_1	Tree_1	6	10	1
2018-06-23	Is_1	Tree_1	6	10	1
2018-06-23	Is_1	Tree_1	6	10	1
2018-06-23	Is_1	Tree_1	6	10	1
2018-06-23	Is_1	Tree_1	6	10	1
2018-06-23	Is_1	Tree_1	6	10	1
2018-06-23	Is_1	Tree_1	6	10	1
2018-06-23	Is_1	Tree_1	6	10	1
2018-06-23	Is_1	Tree_1	6	10	1
2018-06-23	Is_1	Tree_1	6	10	1
2018-06-24	Is_1	Tree_1	7	1	2
2018-06-24	Is_1	Tree_1	7	1	2
2018-06-24	Is_1	Tree_1	7	1	1
2018-06-24	Is_1	Tree_1	7	1	1
2018-06-24	Is_1	Tree_1	7	1	1
2018-06-24	Is_1	Tree_1	7	1	1
2018-06-24	Is_1	Tree_1	7	1	1
2018-06-24	Is_1	Tree_1	7	1	1
2018-06-24	Is_1	Tree_1	7	1	1
2018-06-24	Is_1	Tree_1	7	1	1
2018-06-24	Is_1	Tree_1	7	1	1
2018-06-24	Is_1	Tree_1	7	2	3
2018-06-06	Is_1	Tree_1	7	2	1
2018-06-06	Is_1	Tree_1	7	2	1
2018-06-06	Is_1	Tree_1	7	2	1
2018-06-06	Is_1	Tree_1	7	2	1
2018-06-06	Is_1	Tree_1	7	2	1
2018-06-06	Is_1	Tree_1	7	2	1
2018-06-06	Is_1	Tree_1	7	2	1
2018-06-06	Is_1	Tree_1	7	2	1
2018-06-06	Is_1	Tree_1	7	2	1
2018-06-06	Is_1	Tree_1	7	2	1
2018-06-06	Is_1	Tree_1	7	2	1
2017-06-18	Is_1	Tree_1	7	3	2
2017-06-18	Is_1	Tree_1	7	3	2
2017-06-18	Is_1	Tree_1	7	3	1
2017-06-18	Is_1	Tree_1	7	3	1
2017-06-18	Is_1	Tree_1	7	3	1
2017-06-18	Is_1	Tree_1	7	3	1
2017-06-18	Is_1	Tree_1	7	3	1
2017-06-18	Is_1	Tree_1	7	3	1
2017-06-18	Is_1	Tree_1	7	3	1
2018-06-30	Is_1	Tree_1	7	3	0
2018-06-30	Is_1	Tree_1	7	4	3
2018-06-30	Is_1	Tree_1	7	4	1
2018-06-30	Is_1	Tree_1	7	4	1
2018-06-30	Is_1	Tree_1	7	4	1
2018-06-30	Is_1	Tree_1	7	4	1
2018-06-30	Is_1	Tree_1	7	4	1
2018-06-30	Is_1	Tree_1	7	4	1
2018-06-30	Is_1	Tree_1	7	4	1
2018-06-30	Is_1	Tree_1	7	4	1
2017-06-25	Is_1	Tree_1	7	4	0
2018-06-20	Is_1	Tree_1	7	5	1
2018-06-20	Is_1	Tree_1	7	5	1
2018-06-20	Is_1	Tree_1	7	5	1
2018-06-20	Is_1	Tree_1	7	5	1
2018-06-20	Is_1	Tree_1	7	5	1
2018-06-20	Is_1	Tree_1	7	5	1
2018-06-20	Is_1	Tree_1	7	5	1
2018-06-20	Is_1	Tree_1	7	5	1
2018-06-20	Is_1	Tree_1	7	5	1
2018-06-20	Is_1	Tree_1	7	5	1
2018-06-20	Is_1	Tree_1	7	5	1
2018-06-20	Is_1	Tree_1	7	5	1
2018-06-20	Is_1	Tree_1	7	5	1
2018-06-20	Is_1	Tree_1	7	5	1
2018-06-20	Is_1	Tree_1	7	5	1
2018-06-20	Is_1	Tree_1	7	5	1
2018-06-20	Is_1	Tree_1	7	5	1
2018-06-20	Is_1	Tree_1	7	5	1
2018-06-20	Is_1	Tree_1	7	5	1
2018-06-20	Is_1	Tree_1	7	5	1
2018-06-20	Is_1	Tree_1	7	5	1
2018-07-21	Is_1	Tree_1	7	5	0
2018-07-21	Is_1	Tree_1	7	6	2
2018-07-18	Is_1	Tree_1	7	6	1
2018-07-18	Is_1	Tree_1	7	6	1
2018-07-18	Is_1	Tree_1	7	6	1
2018-07-18	Is_1	Tree_1	7	6	1
2018-07-18	Is_1	Tree_1	7	6	0
2017-06-20	Is_1	Tree_1	7	7	1
2017-06-20	Is_1	Tree_1	7	7	1
2017-06-20	Is_1	Tree_1	7	7	1
2017-06-20	Is_1	Tree_1	7	7	1
2017-06-20	Is_1	Tree_1	7	7	1
2017-06-20	Is_1	Tree_1	7	7	1
2017-06-20	Is_1	Tree_1	7	7	1
2017-06-20	Is_1	Tree_1	7	7	1
2017-06-20	Is_1	Tree_1	7	7	1
2018-06-21	Is_1	Tree_1	7	7	0
2018-06-21	Is_1	Tree_1	7	8	2
2018-06-21	Is_1	Tree_1	7	8	1
2018-06-21	Is_1	Tree_1	7	8	1
2018-06-21	Is_1	Tree_1	7	8	1
2018-06-21	Is_1	Tree_1	7	8	1
2018-06-21	Is_1	Tree_1	7	8	1
2018-06-21	Is_1	Tree_1	7	8	1
2018-06-21	Is_1	Tree_1	7	8	1
2018-06-19	Is_1	Tree_1	7	9	2
2018-06-19	Is_1	Tree_1	7	9	2
2018-06-19	Is_1	Tree_1	7	9	1
2018-06-19	Is_1	Tree_1	7	9	1
2018-06-19	Is_1	Tree_1	7	9	1
2018-06-19	Is_1	Tree_1	7	9	1
2018-06-19	Is_1	Tree_1	7	9	0
2017-06-22	Is_1	Tree_1	7	10	1
2017-06-22	Is_1	Tree_1	7	10	1
2017-06-22	Is_1	Tree_1	7	10	1
2017-06-22	Is_1	Tree_1	7	10	1
2017-06-22	Is_1	Tree_1	7	10	1
2017-06-22	Is_1	Tree_1	7	10	1
2017-06-22	Is_1	Tree_1	7	10	1
2017-06-22	Is_1	Tree_1	7	10	1
2017-06-22	Is_1	Tree_1	7	10	1
2018-07-17	Is_1	Tree_1	8	1	1
2018-07-17	Is_1	Tree_1	8	1	1
2018-07-17	Is_1	Tree_1	8	1	1
2018-07-17	Is_1	Tree_1	8	1	0
2018-06-23	Is_1	Tree_1	8	2	2
2018-06-23	Is_1	Tree_1	8	2	2
2017-06-18	Is_1	Tree_1	8	2	1
2017-06-18	Is_1	Tree_1	8	2	1
2017-06-18	Is_1	Tree_1	8	2	1
2017-06-18	Is_1	Tree_1	8	2	1
2017-06-18	Is_1	Tree_1	8	2	1
2017-06-18	Is_1	Tree_1	8	2	1
2017-06-18	Is_1	Tree_1	8	2	1
2017-06-18	Is_1	Tree_1	8	2	1
2017-06-18	Is_1	Tree_1	8	2	1
2017-06-18	Is_1	Tree_1	8	2	1
2017-06-18	Is_1	Tree_1	8	2	1
2017-06-19	Is_1	Tree_1	8	2	0
2018-06-24	Is_1	Tree_1	8	3	1
2018-06-24	Is_1	Tree_1	8	3	1
2018-06-24	Is_1	Tree_1	8	3	1
2018-06-24	Is_1	Tree_1	8	3	1
2018-06-24	Is_1	Tree_1	8	3	1
2018-06-24	Is_1	Tree_1	8	3	1
2018-06-24	Is_1	Tree_1	8	3	1
2018-06-24	Is_1	Tree_1	8	3	1
2018-06-24	Is_1	Tree_1	8	3	1
2018-06-24	Is_1	Tree_1	8	3	1
2018-06-06	Is_1	Tree_1	8	4	3
2018-06-06	Is_1	Tree_1	8	4	3
2017-06-18	Is_1	Tree_1	8	4	1
2017-06-18	Is_1	Tree_1	8	4	1
2017-06-18	Is_1	Tree_1	8	4	1
2017-06-18	Is_1	Tree_1	8	4	1
2017-06-18	Is_1	Tree_1	8	4	1
2017-06-18	Is_1	Tree_1	8	4	1
2017-06-18	Is_1	Tree_1	8	4	1
2017-06-18	Is_1	Tree_1	8	4	1
2017-06-18	Is_1	Tree_1	8	4	1
2017-06-18	Is_1	Tree_1	8	4	1
2018-06-30	Is_1	Tree_1	8	4	0
2018-06-30	Is_1	Tree_1	8	4	0
2018-06-30	Is_1	Tree_1	8	4	0
2018-06-30	Is_1	Tree_1	8	4	0
2018-06-30	Is_1	Tree_1	8	4	0
2018-06-30	Is_1	Tree_1	8	4	0
2017-06-25	Is_1	Tree_1	8	5	1
2017-06-25	Is_1	Tree_1	8	5	1
2017-06-25	Is_1	Tree_1	8	5	1
2017-06-25	Is_1	Tree_1	8	5	1
2017-06-25	Is_1	Tree_1	8	5	1
2017-06-25	Is_1	Tree_1	8	5	1
2017-06-25	Is_1	Tree_1	8	5	1
2017-06-25	Is_1	Tree_1	8	5	1
2017-06-25	Is_1	Tree_1	8	5	1
2017-06-25	Is_1	Tree_1	8	5	1
2017-06-25	Is_1	Tree_1	8	5	1
2017-06-25	Is_1	Tree_1	8	5	1
2018-07-21	Is_1	Tree_1	8	5	0
2018-07-21	Is_1	Tree_1	8	5	0
2018-07-21	Is_1	Tree_1	8	5	0
2018-07-21	Is_1	Tree_1	8	5	0
2018-07-18	Is_1	Tree_1	8	6	1
2018-07-18	Is_1	Tree_1	8	6	1
2018-07-18	Is_1	Tree_1	8	6	1
2018-07-18	Is_1	Tree_1	8	6	1
2018-07-18	Is_1	Tree_1	8	6	1
2018-07-18	Is_1	Tree_1	8	6	1
2018-06-06	Is_1	Tree_1	8	6	0
2018-06-06	Is_1	Tree_1	8	6	0
2018-06-06	Is_1	Tree_1	8	7	1
2018-06-06	Is_1	Tree_1	8	7	1
2018-06-06	Is_1	Tree_1	8	7	1
2018-06-06	Is_1	Tree_1	8	7	1
2018-06-06	Is_1	Tree_1	8	7	1
2018-06-06	Is_1	Tree_1	8	7	1
2018-06-06	Is_1	Tree_1	8	7	1
2017-06-22	Is_1	Tree_1	8	8	1
2017-06-24	Is_1	Tree_1	8	8	0
2017-06-24	Is_1	Tree_1	8	8	0
2017-06-24	Is_1	Tree_1	8	8	0
2018-06-23	Is_1	Tree_1	8	9	1
2018-06-23	Is_1	Tree_1	8	9	1
2018-06-23	Is_1	Tree_1	8	9	1
2018-06-23	Is_1	Tree_1	8	9	1
2018-06-23	Is_1	Tree_1	8	9	1
2018-06-23	Is_1	Tree_1	8	9	1
2018-06-23	Is_1	Tree_1	8	9	1
2017-06-19	Is_1	Tree_1	8	9	0
2017-06-19	Is_1	Tree_1	8	9	0
2017-06-19	Is_1	Tree_1	8	9	0
2018-06-24	Is_1	Tree_1	8	10	1
2018-06-24	Is_1	Tree_1	8	10	1
2018-06-24	Is_1	Tree_1	8	10	1
2018-06-24	Is_1	Tree_1	8	10	1
2018-06-24	Is_1	Tree_1	8	10	1
2018-06-24	Is_1	Tree_1	8	10	1
2018-06-24	Is_1	Tree_1	8	10	1
2018-06-24	Is_1	Tree_1	8	10	1
2017-06-18	Is_1	Tree_1	8	10	0
2017-06-18	Is_1	Tree_1	8	10	0
2018-06-30	Is_1	Tree_1	9	1	3
2018-06-30	Is_1	Tree_1	9	1	2
2017-06-25	Is_1	Tree_1	9	1	1
2017-06-25	Is_1	Tree_1	9	1	1
2017-06-25	Is_1	Tree_1	9	1	1
2017-06-25	Is_1	Tree_1	9	1	1
2017-06-25	Is_1	Tree_1	9	1	1
2017-06-25	Is_1	Tree_1	9	1	1
2017-06-25	Is_1	Tree_1	9	1	1
2017-06-25	Is_1	Tree_1	9	1	1
2017-06-25	Is_1	Tree_1	9	1	1
2017-06-25	Is_1	Tree_1	9	1	1
2017-06-25	Is_1	Tree_1	9	1	1
2018-07-18	Is_1	Tree_1	9	1	0
2018-07-18	Is_1	Tree_1	9	1	0
2018-06-06	Is_1	Tree_1	9	2	1
2018-06-06	Is_1	Tree_1	9	2	1
2018-06-06	Is_1	Tree_1	9	2	1
2018-06-06	Is_1	Tree_1	9	2	1
2018-06-19	Is_1	Tree_1	9	2	0
2018-06-19	Is_1	Tree_1	9	3	4
2017-06-22	Is_1	Tree_1	9	3	1
2017-06-22	Is_1	Tree_1	9	3	1
2018-06-07	Is_1	Tree_1	9	4	1
2018-06-07	Is_1	Tree_1	9	4	1
2018-06-07	Is_1	Tree_1	9	4	1
2018-06-07	Is_1	Tree_1	9	4	1
2018-07-17	Is_1	Tree_1	9	4	0
2018-07-17	Is_1	Tree_1	9	4	0
2018-07-17	Is_1	Tree_1	9	5	2
2018-07-17	Is_1	Tree_1	9	5	2
2018-07-17	Is_1	Tree_1	9	5	1
2018-07-17	Is_1	Tree_1	9	5	1
2018-07-17	Is_1	Tree_1	9	5	1
2018-07-17	Is_1	Tree_1	9	5	1
2018-07-17	Is_1	Tree_1	9	5	1
2018-07-17	Is_1	Tree_1	9	5	1
2018-07-17	Is_1	Tree_1	9	5	1
2017-06-19	Is_1	Tree_1	9	5	0
2018-06-24	Is_1	Tree_1	9	6	1
2017-06-18	Is_1	Tree_1	9	6	0
2017-06-18	Is_1	Tree_1	9	6	0
2017-06-18	Is_1	Tree_1	9	7	1
2017-06-18	Is_1	Tree_1	9	7	1
2017-06-25	Is_1	Tree_1	9	7	0
2018-06-20	Is_1	Tree_1	9	8	1
2018-06-20	Is_1	Tree_1	9	8	1
2018-06-20	Is_1	Tree_1	9	8	1
2018-06-20	Is_1	Tree_1	9	8	1
2018-06-20	Is_1	Tree_1	9	8	1
2018-06-20	Is_1	Tree_1	9	8	1
2018-07-18	Is_1	Tree_1	9	8	0
2018-07-18	Is_1	Tree_1	9	8	0
2018-07-18	Is_1	Tree_1	9	8	0
2017-06-20	Is_1	Tree_1	9	9	1
2017-06-20	Is_1	Tree_1	9	9	1
2017-06-20	Is_1	Tree_1	9	9	1
2017-06-20	Is_1	Tree_1	9	9	1
2017-06-20	Is_1	Tree_1	9	9	1
2017-06-20	Is_1	Tree_1	9	9	1
2017-06-20	Is_1	Tree_1	9	9	0
2017-06-20	Is_1	Tree_1	9	9	0
2017-06-20	Is_1	Tree_1	9	9	0
2017-06-20	Is_1	Tree_1	9	9	0
2017-06-20	Is_1	Tree_1	9	10	2
2018-06-06	Is_1	Tree_1	9	10	1
2018-06-06	Is_1	Tree_1	9	10	1
2018-06-06	Is_1	Tree_1	9	10	1
2018-06-06	Is_1	Tree_1	9	10	1
2018-06-06	Is_1	Tree_1	9	10	1
2018-06-06	Is_1	Tree_1	9	10	1
2018-06-06	Is_1	Tree_1	9	10	1
2018-06-06	Is_1	Tree_1	9	10	1
2018-06-06	Is_1	Tree_1	9	10	1
2018-06-06	Is_1	Tree_1	9	10	1
2018-06-19	Is_1	Tree_1	9	10	0
2018-06-19	Is_1	Tree_1	9	10	0
2018-06-19	Is_1	Tree_1	9	10	0
2018-06-19	Is_1	Tree_1	9	10	0
2018-06-19	Is_1	Tree_1	9	10	0
2017-06-22	Is_1	Tree_2	1	1	1
2018-06-07	Is_1	Tree_2	1	1	1
2018-06-07	Is_1	Tree_2	1	1	1
2018-06-23	Is_1	Tree_2	1	2	1
2018-06-23	Is_1	Tree_2	1	2	1
2018-06-23	Is_1	Tree_2	1	2	1
2018-06-23	Is_1	Tree_2	1	2	1
2017-06-22	Is_1	Tree_2	1	3	1
2017-06-22	Is_1	Tree_2	1	3	1
2017-06-22	Is_1	Tree_2	1	3	1
2017-06-22	Is_1	Tree_2	1	3	1
2017-06-22	Is_1	Tree_2	1	3	1
2018-06-21	Is_1	Tree_2	1	4	0
2018-06-21	Is_1	Tree_2	1	4	0
2018-06-21	Is_1	Tree_2	1	4	0
2018-07-21	Is_1	Tree_2	1	5	1
2018-07-21	Is_1	Tree_2	1	5	1
2018-07-21	Is_1	Tree_2	1	5	1
2018-07-21	Is_1	Tree_2	1	5	1
2018-07-17	Is_1	Tree_2	1	6	1
2018-07-17	Is_1	Tree_2	1	6	1
2018-07-17	Is_1	Tree_2	1	6	1
2018-07-17	Is_1	Tree_2	1	6	1
2018-06-20	Is_1	Tree_2	1	7	1
2018-06-20	Is_1	Tree_2	1	7	1
2018-06-20	Is_1	Tree_2	1	7	1
2018-06-21	Is_1	Tree_2	1	8	1
2018-06-21	Is_1	Tree_2	1	8	1
2018-06-21	Is_1	Tree_2	1	8	1
2018-06-21	Is_1	Tree_2	1	8	1
2018-07-17	Is_1	Tree_2	1	9	2
2017-06-18	Is_1	Tree_2	1	9	1
2017-06-18	Is_1	Tree_2	1	9	1
2017-06-18	Is_1	Tree_2	1	9	1
2017-06-22	Is_1	Tree_2	1	10	1
2017-06-22	Is_1	Tree_2	1	10	1
2017-06-22	Is_1	Tree_2	1	10	1
2018-06-06	Is_1	Tree_2	2	1	3
2018-07-18	Is_1	Tree_2	2	1	1
2018-07-18	Is_1	Tree_2	2	1	1
2018-07-18	Is_1	Tree_2	2	1	1
2018-07-18	Is_1	Tree_2	2	1	1
2018-07-18	Is_1	Tree_2	2	1	1
2018-07-18	Is_1	Tree_2	2	1	1
2018-07-18	Is_1	Tree_2	2	1	1
2018-07-18	Is_1	Tree_2	2	1	1
2018-06-21	Is_1	Tree_2	2	1	0
2017-06-22	Is_1	Tree_2	2	2	3
2017-06-22	Is_1	Tree_2	2	2	3
2017-06-22	Is_1	Tree_2	2	2	3
2017-06-22	Is_1	Tree_2	2	2	1
2017-06-22	Is_1	Tree_2	2	2	1
2017-06-22	Is_1	Tree_2	2	2	1
2017-06-22	Is_1	Tree_2	2	2	1
2017-06-22	Is_1	Tree_2	2	2	1
2017-06-22	Is_1	Tree_2	2	2	1
2017-06-22	Is_1	Tree_2	2	2	1
2017-06-22	Is_1	Tree_2	2	3	3
2017-06-22	Is_1	Tree_2	2	3	1
2017-06-22	Is_1	Tree_2	2	3	1
2017-06-22	Is_1	Tree_2	2	3	1
2017-06-22	Is_1	Tree_2	2	3	1
2017-06-22	Is_1	Tree_2	2	3	1
2017-06-22	Is_1	Tree_2	2	3	1
2017-06-22	Is_1	Tree_2	2	3	1
2017-06-22	Is_1	Tree_2	2	3	1
2017-06-22	Is_1	Tree_2	2	3	1
2018-06-07	Is_1	Tree_2	2	3	0
2018-06-07	Is_1	Tree_2	2	4	1
2018-06-07	Is_1	Tree_2	2	4	1
2018-06-07	Is_1	Tree_2	2	4	1
2018-06-07	Is_1	Tree_2	2	4	1
2018-06-07	Is_1	Tree_2	2	4	1
2018-06-07	Is_1	Tree_2	2	4	1
2018-06-07	Is_1	Tree_2	2	5	3
2018-06-07	Is_1	Tree_2	2	5	2
2017-06-24	Is_1	Tree_2	2	5	1
2017-06-24	Is_1	Tree_2	2	5	1
2017-06-24	Is_1	Tree_2	2	5	1
2017-06-24	Is_1	Tree_2	2	5	1
2017-06-24	Is_1	Tree_2	2	5	1
2017-06-24	Is_1	Tree_2	2	5	1
2017-06-24	Is_1	Tree_2	2	5	0
2017-06-24	Is_1	Tree_2	2	6	1
2017-06-24	Is_1	Tree_2	2	6	1
2017-06-24	Is_1	Tree_2	2	6	1
2017-06-24	Is_1	Tree_2	2	6	1
2017-06-24	Is_1	Tree_2	2	6	1
2017-06-24	Is_1	Tree_2	2	6	1
2017-06-24	Is_1	Tree_2	2	6	1
2018-07-17	Is_1	Tree_2	2	7	1
2018-07-17	Is_1	Tree_2	2	7	1
2018-07-17	Is_1	Tree_2	2	7	1
2018-07-17	Is_1	Tree_2	2	8	3
2018-07-17	Is_1	Tree_2	2	8	2
2018-07-17	Is_1	Tree_2	2	8	1
2018-07-17	Is_1	Tree_2	2	8	1
2018-07-17	Is_1	Tree_2	2	8	1
2018-07-17	Is_1	Tree_2	2	8	1
2018-07-17	Is_1	Tree_2	2	8	1
2018-06-23	Is_1	Tree_2	2	9	2
2018-06-23	Is_1	Tree_2	2	9	1
2018-06-23	Is_1	Tree_2	2	9	1
2018-06-23	Is_1	Tree_2	2	9	1
2018-06-23	Is_1	Tree_2	2	9	1
2018-06-23	Is_1	Tree_2	2	9	1
2018-06-23	Is_1	Tree_2	2	9	1
2018-06-23	Is_1	Tree_2	2	9	1
2018-06-23	Is_1	Tree_2	2	9	0
2017-06-18	Is_1	Tree_2	2	10	1
2017-06-18	Is_1	Tree_2	2	10	1
2017-06-18	Is_1	Tree_2	2	10	1
2017-06-18	Is_1	Tree_2	2	10	1
2017-06-18	Is_1	Tree_2	2	10	1
2017-06-18	Is_1	Tree_2	2	10	1
2017-06-18	Is_1	Tree_2	3	1	1
2017-06-18	Is_1	Tree_2	3	1	1
2017-06-18	Is_1	Tree_2	3	1	1
2017-06-19	Is_1	Tree_2	3	1	0
2017-06-19	Is_1	Tree_2	3	1	0
2017-06-19	Is_1	Tree_2	3	1	0
2018-06-24	Is_1	Tree_2	3	2	1
2018-06-24	Is_1	Tree_2	3	2	1
2018-06-24	Is_1	Tree_2	3	2	1
2018-06-24	Is_1	Tree_2	3	3	3
2018-06-06	Is_1	Tree_2	3	3	0
2018-06-06	Is_1	Tree_2	3	3	0
2018-06-06	Is_1	Tree_2	3	4	1
2018-06-06	Is_1	Tree_2	3	4	1
2018-06-06	Is_1	Tree_2	3	4	1
2018-06-06	Is_1	Tree_2	3	4	1
2018-06-06	Is_1	Tree_2	3	4	1
2018-06-06	Is_1	Tree_2	3	4	1
2018-06-06	Is_1	Tree_2	3	4	1
2017-06-18	Is_1	Tree_2	3	4	0
2017-06-18	Is_1	Tree_2	3	5	1
2017-06-18	Is_1	Tree_2	3	5	1
2017-06-18	Is_1	Tree_2	3	5	1
2017-06-18	Is_1	Tree_2	3	5	0
2017-06-18	Is_1	Tree_2	3	5	0
2018-06-30	Is_1	Tree_2	3	6	1
2018-06-30	Is_1	Tree_2	3	6	1
2018-06-30	Is_1	Tree_2	3	6	1
2018-06-30	Is_1	Tree_2	3	6	0
2018-06-30	Is_1	Tree_2	3	7	3
2018-06-30	Is_1	Tree_2	3	7	1
2018-06-30	Is_1	Tree_2	3	7	1
2018-06-30	Is_1	Tree_2	3	7	1
2018-06-30	Is_1	Tree_2	3	7	0
2017-06-25	Is_1	Tree_2	3	8	1
2017-06-25	Is_1	Tree_2	3	8	1
2017-06-25	Is_1	Tree_2	3	8	1
2017-06-25	Is_1	Tree_2	3	8	1
2017-06-25	Is_1	Tree_2	3	8	1
2017-06-25	Is_1	Tree_2	3	9	1
2017-06-25	Is_1	Tree_2	3	9	1
2017-06-25	Is_1	Tree_2	3	9	1
2017-06-25	Is_1	Tree_2	3	9	1
2018-06-20	Is_1	Tree_2	3	10	1
2018-06-20	Is_1	Tree_2	3	10	1
2018-06-20	Is_1	Tree_2	3	10	1
2018-06-20	Is_1	Tree_2	3	10	1
2018-06-20	Is_1	Tree_2	3	10	0
2018-06-20	Is_1	Tree_2	4	1	1
2018-06-20	Is_1	Tree_2	4	1	1
2018-06-20	Is_1	Tree_2	4	1	1
2018-06-20	Is_1	Tree_2	4	1	1
2018-06-20	Is_1	Tree_2	4	1	1
2018-06-20	Is_1	Tree_2	4	1	1
2018-07-21	Is_1	Tree_2	4	2	1
2018-07-21	Is_1	Tree_2	4	2	1
2018-07-21	Is_1	Tree_2	4	2	1
2018-07-21	Is_1	Tree_2	4	2	1
2018-07-21	Is_1	Tree_2	4	2	1
2018-07-21	Is_1	Tree_2	4	3	3
2018-07-21	Is_1	Tree_2	4	3	2
2018-07-18	Is_1	Tree_2	4	3	1
2018-07-18	Is_1	Tree_2	4	3	1
2018-07-18	Is_1	Tree_2	4	3	0
2018-07-18	Is_1	Tree_2	4	3	0
2018-07-18	Is_1	Tree_2	4	4	1
2018-07-18	Is_1	Tree_2	4	4	1
2018-07-18	Is_1	Tree_2	4	4	1
2018-07-18	Is_1	Tree_2	4	4	0
2017-06-20	Is_1	Tree_2	4	5	2
2017-06-20	Is_1	Tree_2	4	5	1
2017-06-20	Is_1	Tree_2	4	5	1
2017-06-20	Is_1	Tree_2	4	5	1
2017-06-20	Is_1	Tree_2	4	5	1
2017-06-20	Is_1	Tree_2	4	5	0
2017-06-20	Is_1	Tree_2	4	6	2
2018-06-06	Is_1	Tree_2	4	6	1
2018-06-06	Is_1	Tree_2	4	6	1
2018-06-06	Is_1	Tree_2	4	6	1
2018-06-06	Is_1	Tree_2	4	6	0
2018-06-06	Is_1	Tree_2	4	7	1
2018-06-06	Is_1	Tree_2	4	7	1
2018-06-06	Is_1	Tree_2	4	7	1
2018-06-06	Is_1	Tree_2	4	7	1
2018-06-06	Is_1	Tree_2	4	7	1
2018-06-21	Is_1	Tree_2	4	8	1
2018-06-21	Is_1	Tree_2	4	8	1
2018-06-21	Is_1	Tree_2	4	8	1
2018-06-21	Is_1	Tree_2	4	8	1
2018-06-21	Is_1	Tree_2	4	8	0
2018-06-19	Is_1	Tree_2	4	9	1
2018-06-19	Is_1	Tree_2	4	9	1
2018-06-19	Is_1	Tree_2	4	9	1
2018-06-19	Is_1	Tree_2	4	9	1
2018-06-19	Is_1	Tree_2	4	9	1
2018-06-19	Is_1	Tree_2	4	9	0
2018-06-19	Is_1	Tree_2	4	10	1
2018-06-19	Is_1	Tree_2	4	10	1
2018-06-19	Is_1	Tree_2	4	10	1
2018-06-19	Is_1	Tree_2	4	10	1
2017-06-22	Is_1	Tree_2	5	1	1
2017-06-22	Is_1	Tree_2	5	1	1
2017-06-22	Is_1	Tree_2	5	1	1
2017-06-22	Is_1	Tree_2	5	1	1
2017-06-22	Is_1	Tree_2	5	1	1
2017-06-22	Is_1	Tree_2	5	1	0
2017-06-22	Is_1	Tree_2	5	2	2
2018-06-07	Is_1	Tree_2	5	2	1
2018-06-07	Is_1	Tree_2	5	2	1
2018-06-07	Is_1	Tree_2	5	2	1
2018-06-07	Is_1	Tree_2	5	2	1
2018-06-07	Is_1	Tree_2	5	2	1
2018-06-07	Is_1	Tree_2	5	2	1
2018-06-07	Is_1	Tree_2	5	2	0
2017-06-24	Is_1	Tree_2	5	3	1
2017-06-24	Is_1	Tree_2	5	3	1
2017-06-24	Is_1	Tree_2	5	3	0
2017-06-24	Is_1	Tree_2	5	3	0
2017-06-24	Is_1	Tree_2	5	3	0
2018-07-17	Is_1	Tree_2	5	4	1
2018-07-17	Is_1	Tree_2	5	4	1
2018-07-17	Is_1	Tree_2	5	4	1
2018-07-17	Is_1	Tree_2	5	4	1
2018-07-17	Is_1	Tree_2	5	4	1
2018-07-17	Is_1	Tree_2	5	4	1
2017-06-18	Is_1	Tree_2	5	5	1
2017-06-18	Is_1	Tree_2	5	5	1
2017-06-18	Is_1	Tree_2	5	5	1
2017-06-18	Is_1	Tree_2	5	5	1
2017-06-18	Is_1	Tree_2	5	5	1
2017-06-18	Is_1	Tree_2	5	5	1
2017-06-18	Is_1	Tree_2	5	5	1
2017-06-18	Is_1	Tree_2	5	5	1
2018-06-24	Is_1	Tree_2	5	6	1
2018-06-24	Is_1	Tree_2	5	6	1
2018-06-24	Is_1	Tree_2	5	6	1
2018-06-24	Is_1	Tree_2	5	6	1
2018-06-24	Is_1	Tree_2	5	6	1
2018-06-24	Is_1	Tree_2	5	6	1
2018-06-24	Is_1	Tree_2	5	6	1
2018-06-24	Is_1	Tree_2	5	6	1
2018-06-24	Is_1	Tree_2	5	6	1
2018-06-24	Is_1	Tree_2	5	6	1
2018-06-24	Is_1	Tree_2	5	6	1
2018-06-06	Is_1	Tree_2	5	7	1
2018-06-06	Is_1	Tree_2	5	7	1
2018-06-06	Is_1	Tree_2	5	7	1
2018-06-06	Is_1	Tree_2	5	7	0
2017-06-18	Is_1	Tree_2	5	8	1
2017-06-18	Is_1	Tree_2	5	8	1
2017-06-18	Is_1	Tree_2	5	8	1
2017-06-18	Is_1	Tree_2	5	8	1
2017-06-18	Is_1	Tree_2	5	8	1
2017-06-18	Is_1	Tree_2	5	8	1
2017-06-18	Is_1	Tree_2	5	8	1
2017-06-18	Is_1	Tree_2	5	8	1
2017-06-18	Is_1	Tree_2	5	8	0
2017-06-18	Is_1	Tree_2	5	9	3
2017-06-18	Is_1	Tree_2	5	9	2
2017-06-18	Is_1	Tree_2	5	9	2
2018-06-30	Is_1	Tree_2	5	9	1
2018-06-30	Is_1	Tree_2	5	9	1
2018-06-30	Is_1	Tree_2	5	9	1
2018-06-30	Is_1	Tree_2	5	9	1
2018-06-30	Is_1	Tree_2	5	9	1
2018-06-30	Is_1	Tree_2	5	9	1
2018-06-30	Is_1	Tree_2	5	10	2
2017-06-25	Is_1	Tree_2	5	10	1
2017-06-25	Is_1	Tree_2	5	10	1
2017-06-25	Is_1	Tree_2	5	10	1
2017-06-25	Is_1	Tree_2	5	10	1
2017-06-25	Is_1	Tree_2	5	10	0
2017-06-25	Is_1	Tree_2	5	10	0
2017-06-25	Is_1	Tree_2	6	1	3
2017-06-25	Is_1	Tree_2	6	1	1
2017-06-25	Is_1	Tree_2	6	1	1
2017-06-25	Is_1	Tree_2	6	1	1
2018-07-21	Is_1	Tree_2	6	2	1
2018-07-21	Is_1	Tree_2	6	2	1
2018-07-21	Is_1	Tree_2	6	2	1
2018-07-21	Is_1	Tree_2	6	2	0
2018-07-21	Is_1	Tree_2	6	3	2
2018-07-18	Is_1	Tree_2	6	3	1
2018-07-18	Is_1	Tree_2	6	3	1
2018-07-18	Is_1	Tree_2	6	3	1
2017-06-20	Is_1	Tree_2	6	4	1
2017-06-20	Is_1	Tree_2	6	4	1
2017-06-20	Is_1	Tree_2	6	4	1
2018-06-21	Is_1	Tree_2	6	5	1
2018-06-21	Is_1	Tree_2	6	5	1
2018-06-21	Is_1	Tree_2	6	5	1
2018-06-21	Is_1	Tree_2	6	5	1
2018-06-21	Is_1	Tree_2	6	5	1
2018-06-21	Is_1	Tree_2	6	5	1
2018-06-21	Is_1	Tree_2	6	5	1
2018-06-21	Is_1	Tree_2	6	5	1
2018-06-21	Is_1	Tree_2	6	5	1
2018-06-21	Is_1	Tree_2	6	5	1
2018-06-21	Is_1	Tree_2	6	5	1
2018-06-19	Is_1	Tree_2	6	6	1
2018-06-19	Is_1	Tree_2	6	6	1
2018-06-19	Is_1	Tree_2	6	6	1
2018-06-19	Is_1	Tree_2	6	6	0
2018-06-07	Is_1	Tree_2	6	7	1
2018-06-07	Is_1	Tree_2	6	7	1
2018-06-07	Is_1	Tree_2	6	7	1
2018-06-07	Is_1	Tree_2	6	7	1
2018-06-07	Is_1	Tree_2	6	8	3
2018-06-07	Is_1	Tree_2	6	8	3
2017-06-25	Is_1	Tree_2	6	8	1
2017-06-25	Is_1	Tree_2	6	8	1
2018-07-17	Is_1	Tree_2	6	9	1
2018-07-17	Is_1	Tree_2	6	9	1
2018-07-17	Is_1	Tree_2	6	9	1
2018-06-23	Is_1	Tree_2	6	9	0
2018-06-23	Is_1	Tree_2	6	9	0
2018-06-23	Is_1	Tree_2	6	10	2
2017-06-18	Is_1	Tree_2	6	10	1
2017-06-18	Is_1	Tree_2	6	10	1
2017-06-18	Is_1	Tree_2	6	10	1
2017-06-18	Is_1	Tree_2	6	10	1
2017-06-18	Is_1	Tree_2	6	10	1
2017-06-19	Is_1	Tree_2	7	1	5
2017-06-19	Is_1	Tree_2	7	1	4
2018-06-24	Is_1	Tree_2	7	1	1
2018-06-24	Is_1	Tree_2	7	2	5
2018-06-24	Is_1	Tree_2	7	2	3
2018-06-06	Is_1	Tree_2	7	2	2
2018-06-06	Is_1	Tree_2	7	2	2
2018-06-06	Is_1	Tree_2	7	2	2
2018-06-06	Is_1	Tree_2	7	2	2
2018-06-06	Is_1	Tree_2	7	2	1
2018-06-06	Is_1	Tree_2	7	2	1
2018-06-06	Is_1	Tree_2	7	2	1
2018-06-06	Is_1	Tree_2	7	2	1
2018-06-06	Is_1	Tree_2	7	2	0
2017-06-18	Is_1	Tree_2	7	3	2
2018-06-30	Is_1	Tree_2	7	3	1
2018-06-30	Is_1	Tree_2	7	3	1
2018-06-30	Is_1	Tree_2	7	3	1
2018-06-30	Is_1	Tree_2	7	3	1
2018-06-30	Is_1	Tree_2	7	3	1
2017-06-25	Is_1	Tree_2	7	4	1
2017-06-25	Is_1	Tree_2	7	4	1
2017-06-25	Is_1	Tree_2	7	4	1
2017-06-25	Is_1	Tree_2	7	4	1
2017-06-25	Is_1	Tree_2	7	4	1
2018-06-20	Is_1	Tree_2	7	5	3
2018-06-20	Is_1	Tree_2	7	5	1
2018-06-20	Is_1	Tree_2	7	5	1
2018-06-20	Is_1	Tree_2	7	5	1
2018-06-20	Is_1	Tree_2	7	5	1
2018-06-20	Is_1	Tree_2	7	5	1
2018-07-21	Is_1	Tree_2	7	5	0
2018-07-21	Is_1	Tree_2	7	6	3
2018-07-18	Is_1	Tree_2	7	6	1
2018-07-18	Is_1	Tree_2	7	6	1
2018-07-18	Is_1	Tree_2	7	6	1
2018-07-18	Is_1	Tree_2	7	6	1
2018-07-18	Is_1	Tree_2	7	6	1
2018-07-18	Is_1	Tree_2	7	6	0
2018-07-18	Is_1	Tree_2	7	6	0
2018-06-06	Is_1	Tree_2	7	7	1
2018-06-06	Is_1	Tree_2	7	7	1
2018-06-06	Is_1	Tree_2	7	7	1
2018-06-21	Is_1	Tree_2	7	7	0
2018-06-21	Is_1	Tree_2	7	8	2
2018-06-21	Is_1	Tree_2	7	8	1
2018-06-21	Is_1	Tree_2	7	8	1
2018-06-21	Is_1	Tree_2	7	8	1
2018-06-21	Is_1	Tree_2	7	8	1
2018-06-19	Is_1	Tree_2	7	9	3
2018-06-19	Is_1	Tree_2	7	9	1
2018-06-19	Is_1	Tree_2	7	9	1
2018-06-19	Is_1	Tree_2	7	9	1
2018-06-19	Is_1	Tree_2	7	9	1
2017-06-22	Is_1	Tree_2	7	10	3
2018-06-07	Is_1	Tree_2	7	10	1
2018-06-07	Is_1	Tree_2	7	10	1
2018-06-07	Is_1	Tree_2	7	10	1
2018-06-07	Is_1	Tree_2	7	10	1
2018-07-17	Is_1	Tree_2	8	1	1
2018-07-17	Is_1	Tree_2	8	1	1
2018-06-23	Is_1	Tree_2	8	1	0
2018-06-23	Is_1	Tree_2	8	1	0
2017-06-19	Is_1	Tree_2	8	2	1
2018-06-24	Is_1	Tree_2	8	2	0
2018-06-24	Is_1	Tree_2	8	2	0
2018-06-24	Is_1	Tree_2	8	2	0
2018-06-24	Is_1	Tree_2	8	3	5
2018-06-24	Is_1	Tree_2	8	3	3
2018-06-06	Is_1	Tree_2	8	3	1
2018-06-06	Is_1	Tree_2	8	3	1
2018-06-06	Is_1	Tree_2	8	3	0
2018-06-06	Is_1	Tree_2	8	3	0
2018-06-06	Is_1	Tree_2	8	3	0
2018-06-06	Is_1	Tree_2	8	3	0
2017-06-18	Is_1	Tree_2	8	4	1
2017-06-18	Is_1	Tree_2	8	4	1
2017-06-18	Is_1	Tree_2	8	4	1
2018-06-30	Is_1	Tree_2	8	4	0
2017-06-25	Is_1	Tree_2	8	5	1
2017-06-25	Is_1	Tree_2	8	5	1
2018-07-21	Is_1	Tree_2	8	5	0
2018-07-18	Is_1	Tree_2	8	6	2
2018-07-18	Is_1	Tree_2	8	6	2
2017-06-20	Is_1	Tree_2	8	6	1
2017-06-20	Is_1	Tree_2	8	6	1
2018-06-06	Is_1	Tree_2	8	7	2
2018-06-06	Is_1	Tree_2	8	7	2
2018-06-06	Is_1	Tree_2	8	7	2
2018-06-06	Is_1	Tree_2	8	7	2
2018-06-21	Is_1	Tree_2	8	7	1
2018-06-21	Is_1	Tree_2	8	7	1
2018-06-21	Is_1	Tree_2	8	7	1
2018-06-21	Is_1	Tree_2	8	7	1
2018-06-21	Is_1	Tree_2	8	7	1
2018-06-21	Is_1	Tree_2	8	7	1
2018-06-19	Is_1	Tree_2	8	7	0
2018-06-19	Is_1	Tree_2	8	7	0
2018-06-19	Is_1	Tree_2	8	7	0
2017-06-22	Is_1	Tree_2	8	8	1
2017-06-22	Is_1	Tree_2	8	8	1
2017-06-22	Is_1	Tree_2	8	8	1
2017-06-22	Is_1	Tree_2	8	8	1
2017-06-24	Is_1	Tree_2	8	8	0
2017-06-18	Is_1	Tree_2	8	9	1
2017-06-18	Is_1	Tree_2	8	9	1
2017-06-18	Is_1	Tree_2	8	9	1
2017-06-18	Is_1	Tree_2	8	9	1
2017-06-19	Is_1	Tree_2	8	9	0
2017-06-19	Is_1	Tree_2	8	9	0
2018-06-06	Is_1	Tree_2	8	10	1
2018-06-06	Is_1	Tree_2	8	10	1
2017-06-18	Is_1	Tree_2	8	10	0
2017-06-18	Is_1	Tree_2	8	10	0
2017-06-18	Is_1	Tree_2	8	10	0
2017-06-18	Is_1	Tree_2	8	10	0
2017-06-18	Is_1	Tree_2	8	10	0
2018-06-20	Is_1	Tree_2	9	1	1
2018-07-21	Is_1	Tree_2	9	1	1
2018-07-21	Is_1	Tree_2	9	1	1
2018-06-06	Is_1	Tree_2	9	2	1
2018-06-06	Is_1	Tree_2	9	2	1
2018-06-06	Is_1	Tree_2	9	2	1
2018-06-19	Is_1	Tree_2	9	2	0
2017-06-22	Is_1	Tree_2	9	3	1
2017-06-22	Is_1	Tree_2	9	3	1
2017-06-22	Is_1	Tree_2	9	3	1
2017-06-22	Is_1	Tree_2	9	3	1
2017-06-22	Is_1	Tree_2	9	3	1
2017-06-25	Is_1	Tree_2	9	4	1
2017-06-25	Is_1	Tree_2	9	4	1
2017-06-25	Is_1	Tree_2	9	4	1
2017-06-25	Is_1	Tree_2	9	4	1
2018-07-17	Is_1	Tree_2	9	5	2
2018-06-23	Is_1	Tree_2	9	5	1
2018-06-23	Is_1	Tree_2	9	5	1
2018-06-23	Is_1	Tree_2	9	5	1
2018-06-06	Is_1	Tree_2	9	6	1
2018-06-06	Is_1	Tree_2	9	6	1
2017-06-18	Is_1	Tree_2	9	6	0
2018-06-30	Is_1	Tree_2	9	7	1
2018-06-30	Is_1	Tree_2	9	7	1
2018-06-30	Is_1	Tree_2	9	7	1
2018-06-30	Is_1	Tree_2	9	7	1
2018-06-30	Is_1	Tree_2	9	7	1
2017-06-25	Is_1	Tree_2	9	8	2
2018-07-18	Is_1	Tree_2	9	8	1
2018-07-18	Is_1	Tree_2	9	8	1
2018-07-18	Is_1	Tree_2	9	8	1
2018-07-18	Is_1	Tree_2	9	8	1
2018-07-18	Is_1	Tree_2	9	8	1
2018-07-18	Is_1	Tree_2	9	8	1
2017-06-20	Is_1	Tree_2	9	9	1
2017-06-20	Is_1	Tree_2	9	9	1
2017-06-20	Is_1	Tree_2	9	9	1
2017-06-20	Is_1	Tree_2	9	9	1
2017-06-20	Is_1	Tree_2	9	9	1
2018-06-06	Is_1	Tree_2	9	10	1
2018-06-06	Is_1	Tree_2	9	10	1
2018-06-06	Is_1	Tree_2	9	10	1
2018-06-06	Is_1	Tree_2	9	10	1
2018-06-06	Is_1	Tree_2	9	10	1
2018-06-23	Is_1	Tree_3	1	1	3
2017-06-18	Is_1	Tree_3	1	1	1
2017-06-18	Is_1	Tree_3	1	1	1
2018-06-30	Is_1	Tree_3	1	1	1
2018-06-30	Is_1	Tree_3	1	1	0
2018-07-21	Is_1	Tree_3	1	2	3
2018-07-21	Is_1	Tree_3	1	2	3
2018-06-06	Is_1	Tree_3	1	2	1
2017-06-18	Is_1	Tree_3	1	2	1
2018-07-17	Is_1	Tree_3	1	3	1
2018-07-17	Is_1	Tree_3	1	3	1
2018-07-17	Is_1	Tree_3	1	3	1
2018-07-17	Is_1	Tree_3	1	3	1
2018-07-17	Is_1	Tree_3	1	3	1
2018-07-17	Is_1	Tree_3	1	3	1
2017-06-18	Is_1	Tree_3	1	4	2
2018-06-21	Is_1	Tree_3	1	4	1
2018-06-21	Is_1	Tree_3	1	4	1
2018-06-21	Is_1	Tree_3	1	4	1
2018-06-21	Is_1	Tree_3	1	4	1
2018-07-18	Is_1	Tree_3	1	5	1
2018-07-18	Is_1	Tree_3	1	5	1
2018-07-18	Is_1	Tree_3	1	5	1
2018-07-18	Is_1	Tree_3	1	5	1
2018-06-21	Is_1	Tree_3	1	5	0
2018-06-19	Is_1	Tree_3	1	6	3
2018-06-23	Is_1	Tree_3	1	6	1
2018-06-23	Is_1	Tree_3	1	6	1
2018-06-24	Is_1	Tree_3	1	6	0
2018-07-21	Is_1	Tree_3	1	7	1
2018-07-21	Is_1	Tree_3	1	7	1
2018-07-21	Is_1	Tree_3	1	7	1
2018-07-18	Is_1	Tree_3	1	7	0
2018-07-18	Is_1	Tree_3	1	7	0
2018-06-19	Is_1	Tree_3	1	8	1
2018-06-19	Is_1	Tree_3	1	8	1
2018-06-19	Is_1	Tree_3	1	8	1
2018-06-19	Is_1	Tree_3	1	8	1
2018-07-17	Is_1	Tree_3	1	9	4
2017-06-25	Is_1	Tree_3	1	9	1
2017-06-25	Is_1	Tree_3	1	9	1
2018-07-18	Is_1	Tree_3	1	10	4
2018-07-18	Is_1	Tree_3	1	10	2
2018-07-17	Is_1	Tree_3	1	10	1
2018-07-17	Is_1	Tree_3	1	10	1
2018-07-17	Is_1	Tree_3	1	10	1
2018-07-17	Is_1	Tree_3	1	10	1
2018-07-17	Is_1	Tree_3	1	10	1
2018-07-17	Is_1	Tree_3	1	10	1
2018-06-06	Is_1	Tree_3	2	1	1
2018-06-06	Is_1	Tree_3	2	1	1
2018-06-06	Is_1	Tree_3	2	1	1
2017-06-22	Is_1	Tree_3	2	2	1
2017-06-22	Is_1	Tree_3	2	2	1
2017-06-22	Is_1	Tree_3	2	2	1
2017-06-22	Is_1	Tree_3	2	3	3
2017-06-22	Is_1	Tree_3	2	3	2
2017-06-22	Is_1	Tree_3	2	3	2
2017-06-22	Is_1	Tree_3	2	3	1
2017-06-22	Is_1	Tree_3	2	3	1
2017-06-22	Is_1	Tree_3	2	3	1
2018-06-07	Is_1	Tree_3	2	4	3
2018-06-07	Is_1	Tree_3	2	4	2
2018-06-07	Is_1	Tree_3	2	4	1
2018-06-07	Is_1	Tree_3	2	4	1
2018-06-07	Is_1	Tree_3	2	5	4
2018-06-07	Is_1	Tree_3	2	5	4
2018-06-07	Is_1	Tree_3	2	5	2
2017-06-24	Is_1	Tree_3	2	5	1
2017-06-24	Is_1	Tree_3	2	5	1
2017-06-24	Is_1	Tree_3	2	5	0
2017-06-24	Is_1	Tree_3	2	6	5
2017-06-24	Is_1	Tree_3	2	6	2
2017-06-24	Is_1	Tree_3	2	6	2
2017-06-24	Is_1	Tree_3	2	7	4
2017-06-24	Is_1	Tree_3	2	7	2
2017-06-24	Is_1	Tree_3	2	7	2
2018-07-17	Is_1	Tree_3	2	7	1
2018-07-17	Is_1	Tree_3	2	7	1
2018-07-17	Is_1	Tree_3	2	7	1
2018-07-17	Is_1	Tree_3	2	7	1
2018-07-17	Is_1	Tree_3	2	8	2
2018-06-23	Is_1	Tree_3	2	8	1
2018-06-23	Is_1	Tree_3	2	8	1
2018-06-23	Is_1	Tree_3	2	8	1
2018-06-23	Is_1	Tree_3	2	9	1
2018-06-23	Is_1	Tree_3	2	9	1
2018-06-23	Is_1	Tree_3	2	9	1
2018-06-23	Is_1	Tree_3	2	9	1
2018-06-23	Is_1	Tree_3	2	9	1
2018-06-23	Is_1	Tree_3	2	9	1
2018-06-23	Is_1	Tree_3	2	9	1
2018-06-23	Is_1	Tree_3	2	9	0
2018-06-23	Is_1	Tree_3	2	10	3
2018-06-23	Is_1	Tree_3	2	10	3
2018-06-23	Is_1	Tree_3	2	10	3
2017-06-18	Is_1	Tree_3	2	10	1
2017-06-18	Is_1	Tree_3	2	10	1
2017-06-19	Is_1	Tree_3	3	1	1
2017-06-19	Is_1	Tree_3	3	1	1
2017-06-19	Is_1	Tree_3	3	1	1
2017-06-19	Is_1	Tree_3	3	1	1
2018-06-24	Is_1	Tree_3	3	2	3
2018-06-24	Is_1	Tree_3	3	2	2
2018-06-24	Is_1	Tree_3	3	2	1
2018-06-06	Is_1	Tree_3	3	3	1
2018-06-06	Is_1	Tree_3	3	3	1
2018-06-06	Is_1	Tree_3	3	3	1
2018-06-06	Is_1	Tree_3	3	3	1
2018-06-06	Is_1	Tree_3	3	3	1
2018-06-06	Is_1	Tree_3	3	3	1
2018-06-06	Is_1	Tree_3	3	4	2
2017-06-18	Is_1	Tree_3	3	4	1
2017-06-18	Is_1	Tree_3	3	4	1
2017-06-18	Is_1	Tree_3	3	5	1
2017-06-18	Is_1	Tree_3	3	5	1
2017-06-18	Is_1	Tree_3	3	5	1
2017-06-18	Is_1	Tree_3	3	5	1
2017-06-18	Is_1	Tree_3	3	5	1
2017-06-18	Is_1	Tree_3	3	6	2
2018-06-30	Is_1	Tree_3	3	6	1
2018-06-30	Is_1	Tree_3	3	6	1
2018-06-30	Is_1	Tree_3	3	6	1
2018-06-30	Is_1	Tree_3	3	6	1
2018-06-30	Is_1	Tree_3	3	7	3
2018-06-30	Is_1	Tree_3	3	7	1
2018-06-30	Is_1	Tree_3	3	7	1
2018-06-30	Is_1	Tree_3	3	7	1
2018-06-30	Is_1	Tree_3	3	7	1
2018-06-30	Is_1	Tree_3	3	7	1
2018-06-30	Is_1	Tree_3	3	7	0
2017-06-25	Is_1	Tree_3	3	8	1
2017-06-25	Is_1	Tree_3	3	8	1
2017-06-25	Is_1	Tree_3	3	8	1
2017-06-25	Is_1	Tree_3	3	8	1
2017-06-25	Is_1	Tree_3	3	8	1
2017-06-25	Is_1	Tree_3	3	9	1
2017-06-25	Is_1	Tree_3	3	9	1
2017-06-25	Is_1	Tree_3	3	9	1
2017-06-25	Is_1	Tree_3	3	9	1
2018-06-20	Is_1	Tree_3	3	10	1
2018-06-20	Is_1	Tree_3	3	10	1
2018-06-20	Is_1	Tree_3	3	10	1
2018-06-20	Is_1	Tree_3	4	1	3
2018-07-21	Is_1	Tree_3	4	1	1
2018-07-21	Is_1	Tree_3	4	1	0
2018-07-21	Is_1	Tree_3	4	2	1
2018-07-21	Is_1	Tree_3	4	2	1
2018-07-21	Is_1	Tree_3	4	2	1
2018-07-18	Is_1	Tree_3	4	3	1
2018-07-18	Is_1	Tree_3	4	3	1
2018-07-18	Is_1	Tree_3	4	3	1
2018-07-18	Is_1	Tree_3	4	3	1
2018-07-18	Is_1	Tree_3	4	3	1
2018-07-18	Is_1	Tree_3	4	4	3
2018-07-18	Is_1	Tree_3	4	4	1
2018-07-18	Is_1	Tree_3	4	4	1
2018-07-18	Is_1	Tree_3	4	4	0
2017-06-20	Is_1	Tree_3	4	4	0
2017-06-20	Is_1	Tree_3	4	5	1
2017-06-20	Is_1	Tree_3	4	5	1
2017-06-20	Is_1	Tree_3	4	5	1
2018-06-06	Is_1	Tree_3	4	6	1
2018-06-06	Is_1	Tree_3	4	6	1
2018-06-06	Is_1	Tree_3	4	6	0
2018-06-06	Is_1	Tree_3	4	6	0
2018-06-06	Is_1	Tree_3	4	6	0
2018-06-06	Is_1	Tree_3	4	7	3
2018-06-06	Is_1	Tree_3	4	7	3
2018-06-06	Is_1	Tree_3	4	7	3
2018-06-21	Is_1	Tree_3	4	7	1
2018-06-21	Is_1	Tree_3	4	7	0
2018-06-21	Is_1	Tree_3	4	8	3
2018-06-21	Is_1	Tree_3	4	8	1
2018-06-21	Is_1	Tree_3	4	8	1
2018-06-21	Is_1	Tree_3	4	8	1
2018-06-21	Is_1	Tree_3	4	8	1
2018-06-21	Is_1	Tree_3	4	9	3
2018-06-21	Is_1	Tree_3	4	9	2
2018-06-19	Is_1	Tree_3	4	9	1
2018-06-19	Is_1	Tree_3	4	9	0
2018-06-19	Is_1	Tree_3	4	10	3
2018-06-19	Is_1	Tree_3	4	10	1
2018-06-19	Is_1	Tree_3	4	10	1
2018-06-19	Is_1	Tree_3	4	10	1
2018-06-19	Is_1	Tree_3	4	10	1
2018-06-19	Is_1	Tree_3	4	10	0
2017-06-22	Is_1	Tree_3	5	1	0
2017-06-22	Is_1	Tree_3	5	1	0
2017-06-22	Is_1	Tree_3	5	1	0
2017-06-22	Is_1	Tree_3	5	1	0
2018-06-07	Is_1	Tree_3	5	2	1
2018-06-07	Is_1	Tree_3	5	2	1
2018-06-07	Is_1	Tree_3	5	2	1
2018-06-07	Is_1	Tree_3	5	2	1
2018-06-07	Is_1	Tree_3	5	2	0
2017-06-24	Is_1	Tree_3	5	3	1
2017-06-24	Is_1	Tree_3	5	3	1
2017-06-24	Is_1	Tree_3	5	3	1
2017-06-24	Is_1	Tree_3	5	3	1
2017-06-24	Is_1	Tree_3	5	3	0
2018-07-17	Is_1	Tree_3	5	4	3
2018-07-17	Is_1	Tree_3	5	4	1
2018-07-17	Is_1	Tree_3	5	4	1
2018-07-17	Is_1	Tree_3	5	4	1
2018-06-23	Is_1	Tree_3	5	4	0
2018-06-23	Is_1	Tree_3	5	4	0
2018-06-23	Is_1	Tree_3	5	5	3
2018-06-23	Is_1	Tree_3	5	5	3
2018-06-23	Is_1	Tree_3	5	5	3
2018-06-23	Is_1	Tree_3	5	5	3
2017-06-18	Is_1	Tree_3	5	5	1
2017-06-18	Is_1	Tree_3	5	5	1
2018-06-24	Is_1	Tree_3	5	6	1
2018-06-24	Is_1	Tree_3	5	6	1
2018-06-24	Is_1	Tree_3	5	6	1
2018-06-24	Is_1	Tree_3	5	6	0
2018-06-24	Is_1	Tree_3	5	6	0
2018-06-06	Is_1	Tree_3	5	7	1
2018-06-06	Is_1	Tree_3	5	7	1
2018-06-06	Is_1	Tree_3	5	7	1
2018-06-06	Is_1	Tree_3	5	7	1
2018-06-06	Is_1	Tree_3	5	7	1
2017-06-18	Is_1	Tree_3	5	8	1
2017-06-18	Is_1	Tree_3	5	8	1
2017-06-18	Is_1	Tree_3	5	8	1
2017-06-18	Is_1	Tree_3	5	8	0
2017-06-18	Is_1	Tree_3	5	8	0
2018-06-30	Is_1	Tree_3	5	9	1
2018-06-30	Is_1	Tree_3	5	9	1
2018-06-30	Is_1	Tree_3	5	9	1
2017-06-25	Is_1	Tree_3	5	10	1
2017-06-25	Is_1	Tree_3	5	10	1
2017-06-25	Is_1	Tree_3	6	1	3
2018-06-20	Is_1	Tree_3	6	1	1
2018-06-20	Is_1	Tree_3	6	1	1
2018-06-20	Is_1	Tree_3	6	1	1
2018-06-20	Is_1	Tree_3	6	1	1
2018-06-20	Is_1	Tree_3	6	1	1
2018-06-20	Is_1	Tree_3	6	1	1
2018-06-20	Is_1	Tree_3	6	1	1
2018-07-21	Is_1	Tree_3	6	2	1
2018-07-21	Is_1	Tree_3	6	2	1
2018-07-21	Is_1	Tree_3	6	2	1
2018-07-21	Is_1	Tree_3	6	2	1
2018-07-21	Is_1	Tree_3	6	2	1
2018-07-18	Is_1	Tree_3	6	3	1
2018-07-18	Is_1	Tree_3	6	3	1
2018-07-18	Is_1	Tree_3	6	3	1
2018-07-18	Is_1	Tree_3	6	3	1
2018-07-18	Is_1	Tree_3	6	3	1
2018-07-18	Is_1	Tree_3	6	3	1
2018-07-18	Is_1	Tree_3	6	3	1
2018-07-18	Is_1	Tree_3	6	3	1
2018-06-06	Is_1	Tree_3	6	4	1
2018-06-06	Is_1	Tree_3	6	4	1
2018-06-06	Is_1	Tree_3	6	4	1
2018-06-06	Is_1	Tree_3	6	4	1
2018-06-06	Is_1	Tree_3	6	4	1
2018-06-06	Is_1	Tree_3	6	5	2
2018-06-21	Is_1	Tree_3	6	5	1
2018-06-21	Is_1	Tree_3	6	5	1
2018-06-21	Is_1	Tree_3	6	5	1
2018-06-21	Is_1	Tree_3	6	5	1
2018-06-21	Is_1	Tree_3	6	5	0
2018-06-19	Is_1	Tree_3	6	6	1
2018-06-19	Is_1	Tree_3	6	6	1
2018-06-19	Is_1	Tree_3	6	6	1
2018-06-19	Is_1	Tree_3	6	6	1
2018-06-19	Is_1	Tree_3	6	6	1
2018-06-19	Is_1	Tree_3	6	6	1
2018-06-07	Is_1	Tree_3	6	7	1
2018-06-07	Is_1	Tree_3	6	7	1
2018-06-07	Is_1	Tree_3	6	7	1
2018-06-07	Is_1	Tree_3	6	7	1
2018-06-07	Is_1	Tree_3	6	7	1
2018-06-07	Is_1	Tree_3	6	7	1
2018-07-17	Is_1	Tree_3	6	8	1
2018-07-17	Is_1	Tree_3	6	8	1
2018-07-17	Is_1	Tree_3	6	8	1
2018-07-17	Is_1	Tree_3	6	8	1
2018-07-17	Is_1	Tree_3	6	8	1
2018-07-17	Is_1	Tree_3	6	9	3
2018-07-17	Is_1	Tree_3	6	9	3
2018-06-23	Is_1	Tree_3	6	9	1
2018-06-23	Is_1	Tree_3	6	9	1
2017-06-18	Is_1	Tree_3	6	10	1
2017-06-19	Is_1	Tree_3	6	10	1
2017-06-19	Is_1	Tree_3	6	10	1
2017-06-19	Is_1	Tree_3	6	10	1
2017-06-19	Is_1	Tree_3	6	10	1
2017-06-19	Is_1	Tree_3	6	10	1
2018-06-24	Is_1	Tree_3	7	1	1
2018-06-24	Is_1	Tree_3	7	1	1
2018-06-24	Is_1	Tree_3	7	1	1
2018-06-24	Is_1	Tree_3	7	1	1
2018-06-24	Is_1	Tree_3	7	1	1
2018-06-24	Is_1	Tree_3	7	1	1
2018-06-06	Is_1	Tree_3	7	2	1
2018-06-06	Is_1	Tree_3	7	2	1
2018-06-06	Is_1	Tree_3	7	2	1
2018-06-06	Is_1	Tree_3	7	2	1
2018-06-06	Is_1	Tree_3	7	2	1
2018-06-06	Is_1	Tree_3	7	2	1
2018-06-30	Is_1	Tree_3	7	3	1
2018-06-30	Is_1	Tree_3	7	3	1
2018-06-30	Is_1	Tree_3	7	3	1
2018-06-30	Is_1	Tree_3	7	3	1
2018-06-30	Is_1	Tree_3	7	3	1
2017-06-25	Is_1	Tree_3	7	4	1
2017-06-25	Is_1	Tree_3	7	4	1
2017-06-25	Is_1	Tree_3	7	4	1
2017-06-25	Is_1	Tree_3	7	4	1
2017-06-25	Is_1	Tree_3	7	4	1
2017-06-25	Is_1	Tree_3	7	4	1
2018-07-21	Is_1	Tree_3	7	5	1
2018-07-21	Is_1	Tree_3	7	5	1
2018-07-21	Is_1	Tree_3	7	5	1
2018-07-21	Is_1	Tree_3	7	5	1
2018-07-21	Is_1	Tree_3	7	5	1
2018-07-18	Is_1	Tree_3	7	6	1
2018-07-18	Is_1	Tree_3	7	6	1
2018-07-18	Is_1	Tree_3	7	6	1
2018-07-18	Is_1	Tree_3	7	6	1
2018-07-18	Is_1	Tree_3	7	6	1
2018-06-06	Is_1	Tree_3	7	7	1
2018-06-06	Is_1	Tree_3	7	7	1
2018-06-06	Is_1	Tree_3	7	7	1
2018-06-06	Is_1	Tree_3	7	7	1
2018-06-06	Is_1	Tree_3	7	7	1
2018-06-21	Is_1	Tree_3	7	8	1
2018-06-21	Is_1	Tree_3	7	8	1
2018-06-21	Is_1	Tree_3	7	8	1
2018-06-21	Is_1	Tree_3	7	8	1
2018-06-21	Is_1	Tree_3	7	8	1
2018-06-19	Is_1	Tree_3	7	9	1
2018-06-19	Is_1	Tree_3	7	9	1
2018-06-19	Is_1	Tree_3	7	9	1
2018-06-19	Is_1	Tree_3	7	9	1
2018-06-19	Is_1	Tree_3	7	9	1
2018-06-19	Is_1	Tree_3	7	9	1
2018-06-07	Is_1	Tree_3	7	10	1
2018-06-07	Is_1	Tree_3	7	10	1
2018-06-07	Is_1	Tree_3	7	10	1
2018-06-07	Is_1	Tree_3	7	10	1
2018-07-17	Is_1	Tree_3	8	1	1
2018-07-17	Is_1	Tree_3	8	1	1
2018-07-17	Is_1	Tree_3	8	1	1
2017-06-19	Is_1	Tree_3	8	2	1
2017-06-19	Is_1	Tree_3	8	2	1
2017-06-19	Is_1	Tree_3	8	2	1
2017-06-19	Is_1	Tree_3	8	2	1
2017-06-19	Is_1	Tree_3	8	2	1
2017-06-19	Is_1	Tree_3	8	2	1
2018-06-06	Is_1	Tree_3	8	3	1
2018-06-06	Is_1	Tree_3	8	3	1
2018-06-06	Is_1	Tree_3	8	3	1
2018-06-06	Is_1	Tree_3	8	3	1
2018-06-06	Is_1	Tree_3	8	3	1
2018-06-06	Is_1	Tree_3	8	3	1
2017-06-18	Is_1	Tree_3	8	4	1
2017-06-18	Is_1	Tree_3	8	4	1
2017-06-18	Is_1	Tree_3	8	4	1
2017-06-18	Is_1	Tree_3	8	4	1
2017-06-18	Is_1	Tree_3	8	4	1
2017-06-18	Is_1	Tree_3	8	4	1
2017-06-18	Is_1	Tree_3	8	4	1
2017-06-18	Is_1	Tree_3	8	4	1
2018-07-21	Is_1	Tree_3	8	5	1
2018-07-21	Is_1	Tree_3	8	5	1
2018-07-21	Is_1	Tree_3	8	5	1
2018-07-21	Is_1	Tree_3	8	5	1
2017-06-20	Is_1	Tree_3	8	6	1
2017-06-20	Is_1	Tree_3	8	6	1
2017-06-20	Is_1	Tree_3	8	6	1
2017-06-20	Is_1	Tree_3	8	6	1
2017-06-20	Is_1	Tree_3	8	6	1
2018-06-19	Is_1	Tree_3	8	7	1
2018-06-19	Is_1	Tree_3	8	7	1
2018-06-19	Is_1	Tree_3	8	7	1
2018-06-19	Is_1	Tree_3	8	7	1
2018-06-19	Is_1	Tree_3	8	7	1
2018-06-19	Is_1	Tree_3	8	7	1
2017-06-22	Is_1	Tree_3	8	8	2
2018-06-07	Is_1	Tree_3	8	8	1
2018-06-07	Is_1	Tree_3	8	8	1
2018-06-07	Is_1	Tree_3	8	8	1
2018-06-07	Is_1	Tree_3	8	8	1
2018-06-07	Is_1	Tree_3	8	8	1
2017-06-18	Is_1	Tree_3	8	9	1
2017-06-18	Is_1	Tree_3	8	9	1
2017-06-18	Is_1	Tree_3	8	9	1
2017-06-18	Is_1	Tree_3	8	9	1
2017-06-18	Is_1	Tree_3	8	9	1
2018-06-24	Is_1	Tree_3	8	10	2
2017-06-18	Is_1	Tree_3	8	10	1
2017-06-18	Is_1	Tree_3	8	10	1
2017-06-18	Is_1	Tree_3	8	10	1
2017-06-18	Is_1	Tree_3	8	10	1
2017-06-18	Is_1	Tree_3	8	10	1
2017-06-18	Is_1	Tree_3	8	10	1
2017-06-18	Is_1	Tree_3	8	10	1
2018-06-30	Is_1	Tree_3	9	1	3
2018-07-21	Is_1	Tree_3	9	1	1
2018-07-21	Is_1	Tree_3	9	1	1
2018-07-21	Is_1	Tree_3	9	1	1
2018-07-21	Is_1	Tree_3	9	1	1
2018-07-21	Is_1	Tree_3	9	1	1
2018-07-21	Is_1	Tree_3	9	1	1
2018-07-21	Is_1	Tree_3	9	1	1
2018-07-21	Is_1	Tree_3	9	1	1
2017-06-20	Is_1	Tree_3	9	2	2
2018-06-21	Is_1	Tree_3	9	2	1
2018-06-21	Is_1	Tree_3	9	2	1
2018-06-21	Is_1	Tree_3	9	2	1
2018-06-21	Is_1	Tree_3	9	2	1
2018-06-21	Is_1	Tree_3	9	2	1
2018-06-21	Is_1	Tree_3	9	2	1
2017-06-22	Is_1	Tree_3	9	3	1
2017-06-22	Is_1	Tree_3	9	3	1
2017-06-22	Is_1	Tree_3	9	3	1
2017-06-22	Is_1	Tree_3	9	3	1
2017-06-22	Is_1	Tree_3	9	3	1
2017-06-22	Is_1	Tree_3	9	3	1
2017-06-25	Is_1	Tree_3	9	4	1
2017-06-25	Is_1	Tree_3	9	4	1
2017-06-25	Is_1	Tree_3	9	4	1
2017-06-25	Is_1	Tree_3	9	4	1
2017-06-25	Is_1	Tree_3	9	4	1
2017-06-18	Is_1	Tree_3	9	5	1
2017-06-18	Is_1	Tree_3	9	5	1
2017-06-18	Is_1	Tree_3	9	5	1
2017-06-19	Is_1	Tree_3	9	6	2
2017-06-19	Is_1	Tree_3	9	6	2
2018-06-06	Is_1	Tree_3	9	6	1
2018-06-06	Is_1	Tree_3	9	6	1
2018-06-06	Is_1	Tree_3	9	6	1
2018-06-06	Is_1	Tree_3	9	6	1
2018-06-06	Is_1	Tree_3	9	6	1
2018-06-06	Is_1	Tree_3	9	6	1
2018-06-06	Is_1	Tree_3	9	6	1
2018-06-06	Is_1	Tree_3	9	6	1
2018-06-06	Is_1	Tree_3	9	6	1
2017-06-18	Is_1	Tree_3	9	7	2
2017-06-25	Is_1	Tree_3	9	7	1
2017-06-25	Is_1	Tree_3	9	7	1
2017-06-25	Is_1	Tree_3	9	7	1
2017-06-25	Is_1	Tree_3	9	7	1
2017-06-25	Is_1	Tree_3	9	7	1
2017-06-25	Is_1	Tree_3	9	7	1
2018-07-18	Is_1	Tree_3	9	8	1
2018-07-18	Is_1	Tree_3	9	8	1
2018-07-18	Is_1	Tree_3	9	8	1
2017-06-20	Is_1	Tree_3	9	9	1
2017-06-20	Is_1	Tree_3	9	9	1
2017-06-20	Is_1	Tree_3	9	9	1
2018-06-06	Is_1	Tree_3	9	10	1
2018-06-06	Is_1	Tree_3	9	10	1
2018-06-06	Is_1	Tree_3	9	10	1
2018-06-06	Is_1	Tree_3	9	10	1
2018-06-06	Is_1	Tree_3	9	10	1
2018-06-06	Is_1	Tree_3	9	10	1
2018-06-06	Is_1	Tree_3	9	10	1
2018-06-06	Is_1	Tree_3	9	10	1
2018-06-06	Is_1	Tree_3	9	10	1
2018-06-06	Is_1	Tree_3	9	10	1
2018-06-21	Is_2	Tree_1	1	1	1
2018-06-21	Is_2	Tree_1	1	1	1
2018-06-21	Is_2	Tree_1	1	1	1
2018-06-21	Is_2	Tree_1	1	1	1
2018-06-21	Is_2	Tree_1	1	1	1
2018-06-21	Is_2	Tree_1	1	1	1
2018-06-21	Is_2	Tree_1	1	1	1
2017-06-25	Is_2	Tree_1	1	1	1
2018-06-21	Is_2	Tree_1	1	2	2
2017-06-24	Is_2	Tree_1	1	2	1
2017-06-24	Is_2	Tree_1	1	2	1
2018-06-20	Is_2	Tree_1	1	3	4
2018-06-20	Is_2	Tree_1	1	3	3
2017-06-20	Is_2	Tree_1	1	3	1
2017-06-20	Is_2	Tree_1	1	3	1
2017-06-20	Is_2	Tree_1	1	3	1
2017-06-20	Is_2	Tree_1	1	3	1
2017-06-20	Is_2	Tree_1	1	3	1
2017-06-20	Is_2	Tree_1	1	3	1
2017-06-20	Is_2	Tree_1	1	3	1
2017-06-20	Is_2	Tree_1	1	3	1
2018-06-23	Is_2	Tree_1	1	3	0
2018-06-06	Is_2	Tree_1	1	4	2
2018-06-06	Is_2	Tree_1	1	4	2
2018-06-06	Is_2	Tree_1	1	4	2
2018-06-06	Is_2	Tree_1	1	4	2
2017-06-25	Is_2	Tree_1	1	4	1
2017-06-25	Is_2	Tree_1	1	4	1
2018-06-20	Is_2	Tree_1	1	4	1
2018-06-20	Is_2	Tree_1	1	4	1
2018-06-20	Is_2	Tree_1	1	4	1
2018-06-20	Is_2	Tree_1	1	4	1
2018-06-07	Is_2	Tree_1	1	5	3
2018-07-17	Is_2	Tree_1	1	5	2
2018-07-17	Is_2	Tree_1	1	5	2
2017-06-18	Is_2	Tree_1	1	5	1
2017-06-18	Is_2	Tree_1	1	5	1
2017-06-18	Is_2	Tree_1	1	5	1
2017-06-19	Is_2	Tree_1	1	5	1
2018-06-24	Is_2	Tree_1	1	5	1
2018-06-21	Is_2	Tree_1	1	5	0
2018-06-21	Is_2	Tree_1	1	5	0
2017-06-22	Is_2	Tree_1	1	6	2
2018-06-07	Is_2	Tree_1	1	6	1
2017-06-24	Is_2	Tree_1	1	6	1
2017-06-24	Is_2	Tree_1	1	6	1
2017-06-24	Is_2	Tree_1	1	6	1
2017-06-24	Is_2	Tree_1	1	6	1
2017-06-24	Is_2	Tree_1	1	6	1
2017-06-24	Is_2	Tree_1	1	6	1
2017-06-24	Is_2	Tree_1	1	6	1
2017-06-24	Is_2	Tree_1	1	6	1
2017-06-24	Is_2	Tree_1	1	6	1
2017-06-24	Is_2	Tree_1	1	6	1
2017-06-24	Is_2	Tree_1	1	6	1
2017-06-18	Is_2	Tree_1	1	6	0
2018-06-06	Is_2	Tree_1	1	7	2
2018-06-06	Is_2	Tree_1	1	7	2
2018-06-06	Is_2	Tree_1	1	7	2
2018-06-06	Is_2	Tree_1	1	7	2
2017-06-18	Is_2	Tree_1	1	7	1
2017-06-18	Is_2	Tree_1	1	7	1
2017-06-18	Is_2	Tree_1	1	7	1
2017-06-18	Is_2	Tree_1	1	7	1
2017-06-18	Is_2	Tree_1	1	7	1
2017-06-20	Is_2	Tree_1	1	8	3
2017-06-20	Is_2	Tree_1	1	8	2
2017-06-20	Is_2	Tree_1	1	8	2
2017-06-20	Is_2	Tree_1	1	8	2
2017-06-20	Is_2	Tree_1	1	8	1
2017-06-20	Is_2	Tree_1	1	8	1
2017-06-20	Is_2	Tree_1	1	8	1
2017-06-20	Is_2	Tree_1	1	8	1
2017-06-20	Is_2	Tree_1	1	8	1
2017-06-20	Is_2	Tree_1	1	8	1
2017-06-20	Is_2	Tree_1	1	8	1
2017-06-22	Is_2	Tree_1	1	8	0
2018-07-17	Is_2	Tree_1	1	9	3
2017-06-18	Is_2	Tree_1	1	9	1
2017-06-18	Is_2	Tree_1	1	9	1
2017-06-18	Is_2	Tree_1	1	9	1
2017-06-18	Is_2	Tree_1	1	9	1
2017-06-18	Is_2	Tree_1	1	9	1
2017-06-18	Is_2	Tree_1	1	9	1
2018-07-21	Is_2	Tree_1	1	9	0
2018-07-18	Is_2	Tree_1	1	10	3
2018-07-18	Is_2	Tree_1	1	10	2
2018-07-18	Is_2	Tree_1	1	10	2
2018-07-18	Is_2	Tree_1	1	10	2
2017-06-20	Is_2	Tree_1	1	10	1
2017-06-20	Is_2	Tree_1	1	10	1
2017-06-20	Is_2	Tree_1	1	10	1
2017-06-20	Is_2	Tree_1	1	10	1
2018-06-06	Is_2	Tree_1	1	10	1
2018-06-06	Is_2	Tree_1	1	10	1
2018-06-06	Is_2	Tree_1	1	10	1
2018-06-23	Is_2	Tree_1	1	10	0
2018-06-23	Is_2	Tree_1	1	10	0
2018-06-06	Is_2	Tree_1	2	1	2
2018-06-06	Is_2	Tree_1	2	1	2
2018-06-20	Is_2	Tree_1	2	1	1
2018-06-20	Is_2	Tree_1	2	1	1
2018-06-20	Is_2	Tree_1	2	1	1
2018-06-20	Is_2	Tree_1	2	1	1
2018-06-20	Is_2	Tree_1	2	1	1
2018-06-20	Is_2	Tree_1	2	1	1
2018-06-21	Is_2	Tree_1	2	1	0
2018-06-21	Is_2	Tree_1	2	1	0
2017-06-22	Is_2	Tree_1	2	2	3
2017-06-22	Is_2	Tree_1	2	2	2
2017-06-22	Is_2	Tree_1	2	2	2
2017-06-22	Is_2	Tree_1	2	2	1
2017-06-22	Is_2	Tree_1	2	2	1
2017-06-22	Is_2	Tree_1	2	2	1
2017-06-22	Is_2	Tree_1	2	2	1
2017-06-22	Is_2	Tree_1	2	2	1
2017-06-22	Is_2	Tree_1	2	2	1
2017-06-22	Is_2	Tree_1	2	2	0
2017-06-22	Is_2	Tree_1	2	2	0
2017-06-22	Is_2	Tree_1	2	3	1
2017-06-22	Is_2	Tree_1	2	3	1
2017-06-22	Is_2	Tree_1	2	3	1
2018-06-07	Is_2	Tree_1	2	4	5
2018-06-07	Is_2	Tree_1	2	4	1
2018-06-07	Is_2	Tree_1	2	4	1
2018-06-07	Is_2	Tree_1	2	4	0
2018-06-07	Is_2	Tree_1	2	5	1
2018-06-07	Is_2	Tree_1	2	5	1
2018-06-07	Is_2	Tree_1	2	5	1
2018-06-07	Is_2	Tree_1	2	5	1
2018-06-07	Is_2	Tree_1	2	5	1
2017-06-24	Is_2	Tree_1	2	5	0
2017-06-24	Is_2	Tree_1	2	5	0
2017-06-24	Is_2	Tree_1	2	5	0
2017-06-24	Is_2	Tree_1	2	5	0
2017-06-24	Is_2	Tree_1	2	6	3
2017-06-24	Is_2	Tree_1	2	6	2
2017-06-24	Is_2	Tree_1	2	6	1
2017-06-24	Is_2	Tree_1	2	6	1
2017-06-24	Is_2	Tree_1	2	6	1
2017-06-24	Is_2	Tree_1	2	6	1
2017-06-24	Is_2	Tree_1	2	6	0
2017-06-24	Is_2	Tree_1	2	7	1
2017-06-24	Is_2	Tree_1	2	7	1
2017-06-24	Is_2	Tree_1	2	7	1
2018-07-17	Is_2	Tree_1	2	7	0
2018-07-17	Is_2	Tree_1	2	7	0
2018-07-17	Is_2	Tree_1	2	8	2
2018-07-17	Is_2	Tree_1	2	8	2
2018-07-17	Is_2	Tree_1	2	8	1
2018-07-17	Is_2	Tree_1	2	8	1
2018-07-17	Is_2	Tree_1	2	8	1
2018-07-17	Is_2	Tree_1	2	8	1
2018-07-17	Is_2	Tree_1	2	8	1
2018-06-23	Is_2	Tree_1	2	8	0
2018-06-23	Is_2	Tree_1	2	8	0
2018-06-23	Is_2	Tree_1	2	9	2
2018-06-23	Is_2	Tree_1	2	9	1
2018-06-23	Is_2	Tree_1	2	9	1
2018-06-23	Is_2	Tree_1	2	9	1
2018-06-23	Is_2	Tree_1	2	9	1
2018-06-23	Is_2	Tree_1	2	9	1
2018-06-23	Is_2	Tree_1	2	9	1
2018-06-23	Is_2	Tree_1	2	9	1
2018-06-23	Is_2	Tree_1	2	9	1
2018-06-23	Is_2	Tree_1	2	10	3
2018-06-23	Is_2	Tree_1	2	10	2
2018-06-23	Is_2	Tree_1	2	10	2
2018-06-23	Is_2	Tree_1	2	10	1
2018-06-23	Is_2	Tree_1	2	10	1
2018-06-23	Is_2	Tree_1	2	10	1
2018-06-23	Is_2	Tree_1	2	10	1
2018-06-23	Is_2	Tree_1	2	10	1
2017-06-18	Is_2	Tree_1	2	10	0
2017-06-18	Is_2	Tree_1	3	1	3
2017-06-18	Is_2	Tree_1	3	1	3
2017-06-18	Is_2	Tree_1	3	1	1
2018-06-24	Is_2	Tree_1	3	2	3
2018-06-24	Is_2	Tree_1	3	2	2
2018-06-24	Is_2	Tree_1	3	2	2
2018-06-24	Is_2	Tree_1	3	2	2
2018-06-24	Is_2	Tree_1	3	2	1
2018-06-24	Is_2	Tree_1	3	2	1
2018-06-24	Is_2	Tree_1	3	2	1
2018-06-24	Is_2	Tree_1	3	2	1
2018-06-24	Is_2	Tree_1	3	2	1
2018-06-24	Is_2	Tree_1	3	2	1
2018-06-24	Is_2	Tree_1	3	2	0
2018-06-06	Is_2	Tree_1	3	3	1
2018-06-06	Is_2	Tree_1	3	3	1
2018-06-06	Is_2	Tree_1	3	3	1
2018-06-06	Is_2	Tree_1	3	3	1
2018-06-06	Is_2	Tree_1	3	3	1
2018-06-06	Is_2	Tree_1	3	3	1
2018-06-06	Is_2	Tree_1	3	3	1
2018-06-06	Is_2	Tree_1	3	3	1
2018-06-06	Is_2	Tree_1	3	3	1
2018-06-06	Is_2	Tree_1	3	3	0
2018-06-06	Is_2	Tree_1	3	3	0
2018-06-06	Is_2	Tree_1	3	4	3
2018-06-06	Is_2	Tree_1	3	4	2
2018-06-06	Is_2	Tree_1	3	4	1
2018-06-06	Is_2	Tree_1	3	4	1
2018-06-06	Is_2	Tree_1	3	4	1
2018-06-06	Is_2	Tree_1	3	4	1
2018-06-06	Is_2	Tree_1	3	4	1
2018-06-06	Is_2	Tree_1	3	4	1
2018-06-06	Is_2	Tree_1	3	4	1
2018-06-06	Is_2	Tree_1	3	4	1
2018-06-06	Is_2	Tree_1	3	4	1
2018-06-06	Is_2	Tree_1	3	4	1
2018-06-06	Is_2	Tree_1	3	4	1
2017-06-18	Is_2	Tree_1	3	5	1
2017-06-18	Is_2	Tree_1	3	5	1
2017-06-18	Is_2	Tree_1	3	5	1
2017-06-18	Is_2	Tree_1	3	5	1
2017-06-18	Is_2	Tree_1	3	5	1
2017-06-18	Is_2	Tree_1	3	6	3
2017-06-18	Is_2	Tree_1	3	6	1
2017-06-18	Is_2	Tree_1	3	6	1
2017-06-18	Is_2	Tree_1	3	6	1
2017-06-18	Is_2	Tree_1	3	6	1
2017-06-18	Is_2	Tree_1	3	6	1
2017-06-18	Is_2	Tree_1	3	6	1
2018-06-30	Is_2	Tree_1	3	6	0
2018-06-30	Is_2	Tree_1	3	6	0
2018-06-30	Is_2	Tree_1	3	6	0
2018-06-30	Is_2	Tree_1	3	6	0
2018-06-30	Is_2	Tree_1	3	6	0
2018-06-30	Is_2	Tree_1	3	7	3
2018-06-30	Is_2	Tree_1	3	7	2
2018-06-30	Is_2	Tree_1	3	7	1
2018-06-30	Is_2	Tree_1	3	7	1
2018-06-30	Is_2	Tree_1	3	7	1
2018-06-30	Is_2	Tree_1	3	7	1
2018-06-30	Is_2	Tree_1	3	7	0
2018-06-30	Is_2	Tree_1	3	7	0
2018-06-30	Is_2	Tree_1	3	7	0
2018-06-30	Is_2	Tree_1	3	8	3
2018-06-30	Is_2	Tree_1	3	8	2
2017-06-25	Is_2	Tree_1	3	8	1
2017-06-25	Is_2	Tree_1	3	8	1
2017-06-25	Is_2	Tree_1	3	8	1
2017-06-25	Is_2	Tree_1	3	8	1
2017-06-25	Is_2	Tree_1	3	8	1
2017-06-25	Is_2	Tree_1	3	8	1
2017-06-25	Is_2	Tree_1	3	8	0
2017-06-25	Is_2	Tree_1	3	9	3
2017-06-25	Is_2	Tree_1	3	9	2
2017-06-25	Is_2	Tree_1	3	9	2
2017-06-25	Is_2	Tree_1	3	9	2
2017-06-25	Is_2	Tree_1	3	9	1
2017-06-25	Is_2	Tree_1	3	9	1
2017-06-25	Is_2	Tree_1	3	9	1
2017-06-25	Is_2	Tree_1	3	9	1
2017-06-25	Is_2	Tree_1	3	9	1
2017-06-25	Is_2	Tree_1	3	9	0
2017-06-25	Is_2	Tree_1	3	9	0
2017-06-25	Is_2	Tree_1	3	9	0
2018-06-20	Is_2	Tree_1	3	10	1
2018-06-20	Is_2	Tree_1	3	10	1
2018-06-20	Is_2	Tree_1	3	10	1
2018-06-20	Is_2	Tree_1	3	10	1
2018-06-20	Is_2	Tree_1	3	10	1
[truncated: 28,836 more rows]
