# Supplementary material for: The relationship between resource abundance and insect herbivory on islands
Source: PLoS One. 2021 Aug 16;16(8):e0256183. doi: 10.1371/journal.pone.0256183 (PMC8366974; doi:10.1371/journal.pone.0256183)
Supplement: S2 Data — Islands (Is.): 1. Aphaedo, 2. Bigeumdo, 3. Bogildo, 4. Cheongsando, 5. Dochodo, 6. Geomundo (Seodo), 7. Geumodo, 8. Gwanmaedo, 9. Hajodo, 10. Heuksando, 11. Jangsado, 12. Nohwado, 13. Sangjodo, 14. Soando, 15. Wando, 16. Yeondo, 17. Yongsando, 18. Hongdo. Tree species (Tree): 1. Mallotus japonicas, 2. Prunus spp. 3. Quercus spp. (XLSX) [file pone.0256183.s002.xlsx]

## Sheet: Sheet1
Sampling date (YYYY-MM-DD)	Island	Examined Tree species	Examined tree individual	Examined tree shoot	Damage type	Number of damages
2018-06-30	Is_1	Tree_1	2	8	miner	1
2018-06-30	Is_1	Tree_1	3	1	miner	1
2018-06-30	Is_1	Tree_1	3	6	miner	1
2018-06-30	Is_1	Tree_1	8	5	miner	1
2018-06-30	Is_1	Tree_1	9	1	miner	1
2018-06-30	Is_1	Tree_1	9	4	miner	1
2018-06-30	Is_1	Tree_1	9	10	miner	1
2018-06-30	Is_1	Tree_2	3	4	miner	1
2018-06-30	Is_1	Tree_2	3	6	miner	1
2018-06-30	Is_1	Tree_2	6	3	miner	1
2018-06-30	Is_1	Tree_2	6	10	miner	1
2018-06-30	Is_1	Tree_2	8	7	miner	1
2018-06-30	Is_1	Tree_2	8	7	miner	1
2018-06-30	Is_1	Tree_2	9	7	miner	1
2018-06-30	Is_1	Tree_3	1	1	galler	1
2018-06-30	Is_1	Tree_3	1	1	galler	1
2018-06-30	Is_1	Tree_3	1	5	galler	1
2018-06-30	Is_1	Tree_3	1	7	galler	1
2018-06-30	Is_1	Tree_3	1	8	galler	1
2018-06-30	Is_1	Tree_3	1	8	galler	1
2018-06-30	Is_1	Tree_3	1	9	galler	1
2018-06-30	Is_1	Tree_3	2	4	galler	1
2018-06-30	Is_1	Tree_3	2	9	galler	2
2018-06-30	Is_1	Tree_3	2	9	galler	5
2018-06-30	Is_1	Tree_3	2	10	galler	1
2018-06-30	Is_1	Tree_3	2	10	galler	1
2018-06-30	Is_1	Tree_3	2	10	galler	1
2018-06-30	Is_1	Tree_3	3	3	miner	1
2018-06-30	Is_1	Tree_3	3	3	miner	1
2018-06-30	Is_1	Tree_3	3	4	galler	1
2018-06-30	Is_1	Tree_3	3	5	galler	1
2018-06-30	Is_1	Tree_3	3	7	miner	1
2018-06-30	Is_1	Tree_3	3	8	galler	1
2018-06-30	Is_1	Tree_3	5	1	galler	1
2018-06-30	Is_1	Tree_3	5	1	galler	2
2018-06-30	Is_1	Tree_3	5	1	galler	2
2018-06-30	Is_1	Tree_3	5	1	galler	3
2018-06-30	Is_1	Tree_3	5	3	galler	1
2018-06-30	Is_1	Tree_3	5	3	galler	2
2018-06-30	Is_1	Tree_3	5	3	galler	2
2018-06-30	Is_1	Tree_3	5	4	miner	1
2018-06-30	Is_1	Tree_3	5	5	miner	1
2018-06-30	Is_1	Tree_3	5	6	galler	2
2018-06-30	Is_1	Tree_3	5	7	galler	1
2018-06-30	Is_1	Tree_3	5	7	galler	2
2018-06-30	Is_1	Tree_3	5	8	galler	1
2018-06-30	Is_1	Tree_3	5	9	galler	1
2018-06-30	Is_1	Tree_3	6	8	galler	1
2018-06-30	Is_1	Tree_3	7	1	galler	1
2018-06-30	Is_1	Tree_3	7	1	galler	3
2018-06-30	Is_1	Tree_3	7	3	galler	1
2018-06-30	Is_1	Tree_3	7	7	galler	1
2018-06-30	Is_1	Tree_3	7	8	miner	1
2018-06-30	Is_1	Tree_3	7	10	galler	1
2018-06-30	Is_1	Tree_3	8	9	galler	1
2018-06-30	Is_1	Tree_3	9	2	galler	1
2018-06-30	Is_1	Tree_3	9	9	galler	1
2018-06-30	Is_1	Tree_3	9	9	galler	1
2018-06-24	Is_2	Tree_1	2	10	miner	1
2018-06-24	Is_2	Tree_1	2	10	miner	1
2018-06-24	Is_2	Tree_1	3	3	miner	1
2018-06-24	Is_2	Tree_1	3	8	miner	1
2018-06-24	Is_2	Tree_1	4	3	miner	1
2018-06-24	Is_2	Tree_1	4	3	miner	1
2018-06-24	Is_2	Tree_1	4	5	miner	1
2018-06-24	Is_2	Tree_1	4	8	miner	1
2018-06-24	Is_2	Tree_1	4	10	miner	1
2018-06-24	Is_2	Tree_1	6	4	miner	1
2018-06-24	Is_2	Tree_1	7	1	miner	1
2018-06-24	Is_2	Tree_1	7	1	miner	1
2018-06-24	Is_2	Tree_1	7	4	miner	1
2018-06-24	Is_2	Tree_3	1	1	galler	1
2018-06-24	Is_2	Tree_3	1	1	galler	5
2018-06-24	Is_2	Tree_3	1	4	galler	2
2018-06-24	Is_2	Tree_3	1	5	galler	1
2018-06-24	Is_2	Tree_3	1	7	galler	1
2018-06-24	Is_2	Tree_3	1	8	galler	2
2018-06-24	Is_2	Tree_3	1	9	galler	1
2018-06-24	Is_2	Tree_3	1	10	galler	2
2018-06-24	Is_2	Tree_3	2	2	galler	1
2018-06-24	Is_2	Tree_3	2	4	galler	1
2018-06-24	Is_2	Tree_3	2	4	galler	2
2018-06-24	Is_2	Tree_3	2	4	galler	3
2018-06-24	Is_2	Tree_3	2	6	galler	1
2018-06-24	Is_2	Tree_3	2	6	galler	1
2018-06-24	Is_2	Tree_3	2	6	galler	2
2018-06-24	Is_2	Tree_3	2	8	galler	1
2018-06-24	Is_2	Tree_3	2	8	galler	1
2018-06-24	Is_2	Tree_3	2	10	galler	1
2018-06-24	Is_2	Tree_3	2	10	galler	2
2018-06-24	Is_2	Tree_3	3	6	miner	1
2018-06-24	Is_2	Tree_3	4	3	galler	1
2018-06-24	Is_2	Tree_3	4	8	miner	1
2018-06-24	Is_2	Tree_3	4	9	galler	1
2018-06-24	Is_2	Tree_3	4	10	galler	1
2018-06-24	Is_2	Tree_3	4	10	galler	1
2018-06-24	Is_2	Tree_3	5	2	galler	1
2018-06-24	Is_2	Tree_3	5	2	galler	1
2018-06-24	Is_2	Tree_3	5	5	galler	1
2018-06-24	Is_2	Tree_3	5	8	galler	1
2018-06-24	Is_2	Tree_3	5	9	galler	1
2018-06-24	Is_2	Tree_3	5	10	galler	1
2018-06-24	Is_2	Tree_3	8	6	galler	1
2018-06-24	Is_2	Tree_3	8	6	miner	1
2017-06-19	Is_3	Tree_2	8	10	miner	1
2017-06-18	Is_3	Tree_3	1	4	miner	1
2017-06-18	Is_3	Tree_3	2	1	galler	1
2017-06-18	Is_3	Tree_3	2	1	galler	1
2017-06-18	Is_3	Tree_3	2	1	galler	2
2017-06-18	Is_3	Tree_3	2	2	galler	1
2017-06-18	Is_3	Tree_3	2	2	galler	1
2017-06-18	Is_3	Tree_3	2	4	galler	1
2017-06-18	Is_3	Tree_3	2	6	galler	1
2017-06-18	Is_3	Tree_3	2	6	galler	1
2017-06-18	Is_3	Tree_3	2	8	galler	1
2017-06-18	Is_3	Tree_3	2	10	galler	1
2017-06-18	Is_3	Tree_3	2	10	galler	1
2017-06-18	Is_3	Tree_3	3	4	miner	1
2017-06-19	Is_3	Tree_3	5	1	galler	1
2017-06-19	Is_3	Tree_3	5	9	galler	1
2017-06-19	Is_3	Tree_3	9	1	galler	1
2017-06-19	Is_3	Tree_3	9	1	galler	1
2017-06-19	Is_3	Tree_3	9	1	galler	2
2017-06-19	Is_3	Tree_3	9	2	galler	1
2017-06-19	Is_3	Tree_3	9	2	galler	1
2017-06-19	Is_3	Tree_3	9	4	galler	1
2017-06-19	Is_3	Tree_3	9	4	galler	1
2017-06-19	Is_3	Tree_3	9	5	galler	1
2017-06-19	Is_3	Tree_3	9	5	galler	2
2017-06-19	Is_3	Tree_3	9	7	galler	1
2017-06-19	Is_3	Tree_3	9	7	galler	3
2017-06-19	Is_3	Tree_3	9	8	galler	1
2017-06-19	Is_3	Tree_3	9	8	galler	1
2017-06-19	Is_3	Tree_3	9	8	galler	2
2017-06-19	Is_3	Tree_3	9	8	galler	3
2017-06-20	Is_4	Tree_1	5	5	galler	1
2017-06-20	Is_4	Tree_1	5	5	miner	1
2017-06-20	Is_4	Tree_1	5	8	galler	1
2017-06-20	Is_4	Tree_1	5	8	miner	1
2017-06-20	Is_4	Tree_1	6	8	miner	1
2017-06-20	Is_4	Tree_3	2	3	galler	1
2017-06-20	Is_4	Tree_3	4	2	galler	1
2017-06-20	Is_4	Tree_3	4	2	galler	2
2017-06-20	Is_4	Tree_3	4	5	galler	1
2017-06-20	Is_4	Tree_3	4	5	galler	2
2017-06-20	Is_4	Tree_3	4	10	galler	1
2017-06-20	Is_4	Tree_3	4	10	galler	2
2017-06-20	Is_4	Tree_3	5	2	galler	1
2017-06-20	Is_4	Tree_3	5	6	galler	1
2017-06-20	Is_4	Tree_3	5	10	galler	1
2017-06-20	Is_4	Tree_3	6	2	galler	1
2017-06-20	Is_4	Tree_3	6	2	galler	1
2017-06-20	Is_4	Tree_3	6	3	galler	1
2017-06-20	Is_4	Tree_3	6	5	galler	1
2017-06-20	Is_4	Tree_3	6	5	galler	1
2017-06-20	Is_4	Tree_3	6	9	galler	1
2017-06-20	Is_4	Tree_3	7	5	miner	1
2017-06-20	Is_4	Tree_3	7	8	galler	1
2017-06-20	Is_4	Tree_3	8	2	galler	1
2017-06-20	Is_4	Tree_3	9	5	galler	1
2017-06-20	Is_4	Tree_3	9	5	galler	1
2017-06-20	Is_4	Tree_3	9	7	galler	1
2017-06-20	Is_4	Tree_3	9	8	galler	1
2018-06-23	Is_5	Tree_1	3	3	miner	1
2018-06-23	Is_5	Tree_1	3	4	miner	1
2018-06-23	Is_5	Tree_1	3	4	miner	1
2018-06-23	Is_5	Tree_1	3	5	miner	1
2018-06-23	Is_5	Tree_1	3	8	miner	1
2018-06-23	Is_5	Tree_1	3	8	miner	1
2018-06-23	Is_5	Tree_1	3	9	miner	1
2018-06-23	Is_5	Tree_1	4	2	miner	1
2018-06-23	Is_5	Tree_1	4	2	miner	1
2018-06-23	Is_5	Tree_1	4	4	miner	1
2018-06-23	Is_5	Tree_1	6	8	miner	1
2018-06-23	Is_5	Tree_1	6	10	miner	1
2018-06-23	Is_5	Tree_1	7	3	miner	1
2018-06-23	Is_5	Tree_1	7	6	miner	1
2018-06-23	Is_5	Tree_1	7	7	miner	1
2018-06-23	Is_5	Tree_1	7	8	miner	1
2018-06-23	Is_5	Tree_1	7	8	miner	1
2018-06-23	Is_5	Tree_1	7	9	miner	1
2018-06-23	Is_5	Tree_1	7	10	miner	1
2018-06-23	Is_5	Tree_1	7	10	miner	1
2018-06-23	Is_5	Tree_1	8	1	miner	1
2018-06-23	Is_5	Tree_1	9	4	miner	1
2018-06-23	Is_5	Tree_1	9	5	miner	1
2018-06-23	Is_5	Tree_2	1	3	galler	2
2018-06-23	Is_5	Tree_2	1	4	galler	1
2018-06-23	Is_5	Tree_2	1	4	galler	2
2018-06-23	Is_5	Tree_2	1	5	galler	1
2018-06-23	Is_5	Tree_2	1	5	galler	1
2018-06-23	Is_5	Tree_2	1	5	galler	1
2018-06-23	Is_5	Tree_2	1	6	galler	1
2018-06-23	Is_5	Tree_2	1	6	galler	1
2018-06-23	Is_5	Tree_2	1	6	galler	3
2018-06-23	Is_5	Tree_2	1	10	galler	1
2018-06-23	Is_5	Tree_2	5	3	miner	1
2018-06-23	Is_5	Tree_2	5	3	miner	1
2018-06-23	Is_5	Tree_2	7	9	miner	1
2018-06-23	Is_5	Tree_2	9	6	miner	1
2018-06-23	Is_5	Tree_3	1	2	galler	3
2018-06-23	Is_5	Tree_3	1	2	galler	4
2018-06-23	Is_5	Tree_3	1	4	galler	1
2018-06-23	Is_5	Tree_3	1	4	galler	1
2018-06-23	Is_5	Tree_3	1	4	galler	3
2018-06-23	Is_5	Tree_3	1	5	galler	1
2018-06-23	Is_5	Tree_3	1	5	galler	1
2018-06-23	Is_5	Tree_3	1	5	galler	2
2018-06-23	Is_5	Tree_3	1	6	galler	1
2018-06-23	Is_5	Tree_3	1	6	galler	1
2018-06-23	Is_5	Tree_3	1	6	galler	1
2018-06-23	Is_5	Tree_3	1	7	galler	1
2018-06-23	Is_5	Tree_3	1	7	galler	2
2018-06-23	Is_5	Tree_3	1	7	galler	3
2018-06-23	Is_5	Tree_3	1	8	galler	3
2018-06-23	Is_5	Tree_3	1	9	galler	1
2018-06-23	Is_5	Tree_3	1	9	galler	2
2018-06-23	Is_5	Tree_3	1	10	galler	3
2018-06-23	Is_5	Tree_3	1	10	galler	4
2018-06-23	Is_5	Tree_3	2	3	galler	1
2018-06-23	Is_5	Tree_3	2	10	galler	1
2018-06-23	Is_5	Tree_3	2	10	galler	1
2018-06-23	Is_5	Tree_3	2	10	galler	1
2018-06-23	Is_5	Tree_3	4	2	galler	1
2018-06-23	Is_5	Tree_3	4	2	miner	1
2018-06-23	Is_5	Tree_3	4	3	galler	1
2018-06-23	Is_5	Tree_3	4	4	miner	1
2018-06-23	Is_5	Tree_3	4	6	galler	1
2018-06-23	Is_5	Tree_3	4	7	galler	1
2018-06-23	Is_5	Tree_3	4	7	galler	1
2018-06-23	Is_5	Tree_3	5	3	galler	1
2018-06-23	Is_5	Tree_3	5	3	galler	2
2018-06-23	Is_5	Tree_3	5	3	galler	2
2018-06-23	Is_5	Tree_3	5	3	galler	3
2018-06-23	Is_5	Tree_3	5	5	galler	1
2018-06-23	Is_5	Tree_3	5	5	galler	1
2018-06-23	Is_5	Tree_3	5	5	miner	1
2018-06-23	Is_5	Tree_3	5	8	galler	2
2018-06-23	Is_5	Tree_3	5	8	galler	3
2018-06-23	Is_5	Tree_3	5	8	galler	3
2018-06-23	Is_5	Tree_3	5	8	galler	3
2018-06-23	Is_5	Tree_3	5	8	galler	3
2018-06-23	Is_5	Tree_3	5	10	galler	1
2018-06-23	Is_5	Tree_3	6	3	galler	1
2018-06-23	Is_5	Tree_3	6	3	galler	5
2018-06-23	Is_5	Tree_3	6	6	galler	1
2018-06-23	Is_5	Tree_3	6	6	galler	1
2018-06-23	Is_5	Tree_3	6	8	galler	1
2018-06-23	Is_5	Tree_3	6	9	galler	1
2018-06-23	Is_5	Tree_3	6	9	galler	1
2018-06-23	Is_5	Tree_3	6	9	galler	1
2018-06-23	Is_5	Tree_3	6	9	galler	1
2018-06-23	Is_5	Tree_3	6	9	galler	1
2018-06-23	Is_5	Tree_3	6	10	galler	1
2018-06-23	Is_5	Tree_3	7	1	galler	1
2018-06-23	Is_5	Tree_3	7	3	galler	1
2018-06-23	Is_5	Tree_3	7	4	galler	1
2018-06-23	Is_5	Tree_3	7	4	galler	1
2018-06-23	Is_5	Tree_3	7	4	galler	7
2018-06-23	Is_5	Tree_3	7	5	galler	4
2018-06-23	Is_5	Tree_3	7	6	galler	1
2018-06-23	Is_5	Tree_3	7	6	galler	1
2018-06-23	Is_5	Tree_3	7	6	galler	3
2018-06-23	Is_5	Tree_3	7	6	galler	3
2018-06-23	Is_5	Tree_3	7	6	miner	1
2018-06-23	Is_5	Tree_3	7	6	miner	1
2018-06-23	Is_5	Tree_3	7	7	miner	1
2018-06-23	Is_5	Tree_3	7	8	galler	1
2018-06-23	Is_5	Tree_3	7	8	galler	1
2018-06-23	Is_5	Tree_3	7	8	galler	3
2018-06-23	Is_5	Tree_3	7	8	galler	4
2018-06-23	Is_5	Tree_3	7	8	miner	1
2018-06-23	Is_5	Tree_3	7	8	miner	1
2018-06-23	Is_5	Tree_3	7	8	miner	1
2018-06-23	Is_5	Tree_3	7	9	galler	1
2018-06-23	Is_5	Tree_3	7	9	galler	1
2018-06-23	Is_5	Tree_3	7	10	galler	1
2018-06-23	Is_5	Tree_3	7	10	galler	3
2018-06-23	Is_5	Tree_3	7	10	galler	6
2018-06-23	Is_5	Tree_3	7	10	miner	1
2018-06-23	Is_5	Tree_3	8	2	galler	1
2018-06-23	Is_5	Tree_3	8	4	galler	1
2018-06-23	Is_5	Tree_3	8	4	galler	1
2018-06-23	Is_5	Tree_3	8	6	galler	1
2018-06-23	Is_5	Tree_3	8	7	galler	1
2018-06-23	Is_5	Tree_3	9	1	galler	1
2018-06-23	Is_5	Tree_3	9	2	galler	1
2018-06-23	Is_5	Tree_3	9	2	galler	1
2018-06-23	Is_5	Tree_3	9	2	miner	1
2018-06-23	Is_5	Tree_3	9	4	galler	1
2018-06-23	Is_5	Tree_3	9	4	galler	1
2018-06-23	Is_5	Tree_3	9	4	galler	2
2018-06-23	Is_5	Tree_3	9	5	galler	1
2018-06-23	Is_5	Tree_3	9	6	galler	1
2018-06-23	Is_5	Tree_3	9	6	galler	1
2018-06-23	Is_5	Tree_3	9	7	galler	1
2018-06-23	Is_5	Tree_3	9	7	galler	1
2018-06-23	Is_5	Tree_3	9	7	galler	2
2018-06-23	Is_5	Tree_3	9	8	galler	1
2018-06-23	Is_5	Tree_3	9	8	galler	2
2018-06-23	Is_5	Tree_3	9	9	galler	1
2018-06-23	Is_5	Tree_3	9	10	galler	1
2018-06-23	Is_5	Tree_3	9	10	galler	1
2018-06-23	Is_5	Tree_3	9	10	galler	2
2018-06-23	Is_5	Tree_3	9	10	galler	4
2017-06-22	Is_6	Tree_1	3	1	miner	1
2017-06-22	Is_6	Tree_1	3	1	miner	1
2017-06-22	Is_6	Tree_1	3	2	miner	1
2017-06-22	Is_6	Tree_1	3	2	miner	1
2017-06-22	Is_6	Tree_1	3	2	miner	1
2017-06-22	Is_6	Tree_1	3	2	miner	1
2017-06-22	Is_6	Tree_1	3	2	miner	1
2017-06-22	Is_6	Tree_1	3	2	miner	1
2017-06-22	Is_6	Tree_1	3	2	miner	1
2017-06-22	Is_6	Tree_1	3	2	miner	1
2017-06-22	Is_6	Tree_1	3	2	miner	1
2017-06-22	Is_6	Tree_1	3	2	miner	1
2017-06-22	Is_6	Tree_1	3	3	miner	1
2017-06-22	Is_6	Tree_1	3	3	miner	1
2017-06-22	Is_6	Tree_1	3	3	miner	1
2017-06-22	Is_6	Tree_1	3	3	miner	1
2017-06-22	Is_6	Tree_1	3	3	miner	1
2017-06-22	Is_6	Tree_1	3	3	miner	1
2017-06-22	Is_6	Tree_1	3	4	miner	1
2017-06-22	Is_6	Tree_1	3	4	miner	1
2017-06-22	Is_6	Tree_1	3	4	miner	1
2017-06-22	Is_6	Tree_1	3	4	miner	1
2017-06-22	Is_6	Tree_1	3	4	miner	1
2017-06-22	Is_6	Tree_1	3	4	miner	1
2017-06-22	Is_6	Tree_1	3	4	miner	1
2017-06-22	Is_6	Tree_1	3	5	miner	1
2017-06-22	Is_6	Tree_1	3	5	miner	1
2017-06-22	Is_6	Tree_1	3	5	miner	1
2017-06-22	Is_6	Tree_1	3	5	miner	1
2017-06-22	Is_6	Tree_1	3	5	miner	1
2017-06-22	Is_6	Tree_1	3	5	miner	1
2017-06-22	Is_6	Tree_1	3	5	miner	1
2017-06-22	Is_6	Tree_1	3	5	miner	1
2017-06-22	Is_6	Tree_1	3	5	miner	1
2017-06-22	Is_6	Tree_1	3	5	miner	1
2017-06-22	Is_6	Tree_1	3	5	miner	1
2017-06-22	Is_6	Tree_1	3	5	miner	1
2017-06-22	Is_6	Tree_1	3	5	miner	1
2017-06-22	Is_6	Tree_1	3	6	miner	1
2017-06-22	Is_6	Tree_1	3	6	miner	1
2017-06-22	Is_6	Tree_1	3	6	miner	1
2017-06-22	Is_6	Tree_1	3	6	miner	1
2017-06-22	Is_6	Tree_1	3	6	miner	1
2017-06-22	Is_6	Tree_1	3	6	miner	1
2017-06-22	Is_6	Tree_1	3	6	miner	1
2017-06-22	Is_6	Tree_1	3	6	miner	1
2017-06-22	Is_6	Tree_1	3	6	miner	1
2017-06-22	Is_6	Tree_1	3	7	miner	1
2017-06-22	Is_6	Tree_1	3	7	miner	1
2017-06-22	Is_6	Tree_1	3	7	miner	1
2017-06-22	Is_6	Tree_1	3	8	miner	1
2017-06-22	Is_6	Tree_1	3	8	miner	1
2017-06-22	Is_6	Tree_1	3	8	miner	1
2017-06-22	Is_6	Tree_1	3	8	miner	1
2017-06-22	Is_6	Tree_1	3	8	miner	1
2017-06-22	Is_6	Tree_1	3	8	miner	1
2017-06-22	Is_6	Tree_1	3	8	miner	1
2017-06-22	Is_6	Tree_1	3	8	miner	1
2017-06-22	Is_6	Tree_1	3	9	miner	1
2017-06-22	Is_6	Tree_1	3	9	miner	1
2017-06-22	Is_6	Tree_1	3	9	miner	1
2017-06-22	Is_6	Tree_1	3	9	miner	1
2017-06-22	Is_6	Tree_1	3	9	miner	1
2017-06-22	Is_6	Tree_1	3	9	miner	1
2017-06-22	Is_6	Tree_1	3	9	miner	1
2017-06-22	Is_6	Tree_1	3	9	miner	1
2017-06-22	Is_6	Tree_1	3	9	miner	1
2017-06-22	Is_6	Tree_1	3	9	miner	1
2017-06-22	Is_6	Tree_1	3	9	miner	1
2017-06-22	Is_6	Tree_1	3	10	miner	1
2017-06-22	Is_6	Tree_1	3	10	miner	1
2017-06-22	Is_6	Tree_1	3	10	miner	1
2017-06-22	Is_6	Tree_1	3	10	miner	1
2017-06-22	Is_6	Tree_1	3	10	miner	1
2017-06-22	Is_6	Tree_1	3	10	miner	1
2017-06-22	Is_6	Tree_1	3	10	miner	1
2017-06-22	Is_6	Tree_1	3	10	miner	1
2017-06-22	Is_6	Tree_1	3	10	miner	1
2017-06-22	Is_6	Tree_1	3	10	miner	1
2017-06-22	Is_6	Tree_1	3	10	miner	2
2017-06-22	Is_6	Tree_2	5	1	galler	1
2017-06-22	Is_6	Tree_2	5	6	galler	1
2017-06-22	Is_6	Tree_2	5	6	galler	1
2017-06-22	Is_6	Tree_3	1	5	galler	6
2017-06-22	Is_6	Tree_3	1	6	galler	4
2017-06-22	Is_6	Tree_3	2	5	galler	1
2017-06-22	Is_6	Tree_3	2	8	galler	1
2017-06-22	Is_6	Tree_3	3	1	galler	1
2017-06-22	Is_6	Tree_3	3	1	galler	6
2017-06-22	Is_6	Tree_3	3	2	galler	4
2017-06-22	Is_6	Tree_3	3	3	galler	1
2017-06-22	Is_6	Tree_3	3	3	galler	1
2017-06-22	Is_6	Tree_3	3	10	galler	1
2017-06-22	Is_6	Tree_3	3	10	galler	1
2017-06-22	Is_6	Tree_3	4	1	galler	1
2017-06-22	Is_6	Tree_3	4	4	galler	1
2017-06-22	Is_6	Tree_3	4	5	galler	2
2017-06-22	Is_6	Tree_3	4	5	galler	2
2017-06-22	Is_6	Tree_3	4	5	galler	2
2017-06-22	Is_6	Tree_3	4	5	galler	2
2017-06-22	Is_6	Tree_3	4	6	galler	1
2017-06-22	Is_6	Tree_3	4	10	galler	1
2017-06-22	Is_6	Tree_3	5	2	galler	1
2017-06-22	Is_6	Tree_3	5	3	galler	1
2017-06-22	Is_6	Tree_3	5	9	galler	1
2017-06-22	Is_6	Tree_3	6	9	galler	2
2017-06-22	Is_6	Tree_3	9	6	miner	1
2017-06-22	Is_6	Tree_3	9	7	miner	1
2017-06-22	Is_6	Tree_3	9	10	galler	1
2017-06-22	Is_6	Tree_3	9	10	miner	1
2017-06-24	Is_7	Tree_2	1	2	miner	1
2017-06-24	Is_7	Tree_2	9	4	miner	1
2017-06-24	Is_7	Tree_3	2	3	miner	1
2017-06-25	Is_7	Tree_3	4	3	galler	1
2017-06-25	Is_7	Tree_3	5	2	miner	1
2017-06-25	Is_7	Tree_3	6	2	galler	1
2018-06-07	Is_8	Tree_2	2	7	miner	1
2018-06-07	Is_8	Tree_2	2	7	miner	1
2018-06-07	Is_8	Tree_2	3	2	galler	1
2018-06-07	Is_8	Tree_2	3	3	galler	1
2018-06-07	Is_8	Tree_2	3	4	galler	1
2018-06-07	Is_8	Tree_2	3	4	galler	1
2018-06-07	Is_8	Tree_2	3	6	miner	1
2018-06-07	Is_8	Tree_2	3	7	galler	1
2018-06-07	Is_8	Tree_2	3	8	galler	1
2018-06-07	Is_8	Tree_2	3	8	galler	1
2018-06-07	Is_8	Tree_2	3	9	galler	1
2018-06-07	Is_8	Tree_2	3	9	galler	1
2018-06-07	Is_8	Tree_2	6	1	galler	1
2018-06-07	Is_8	Tree_2	6	6	galler	1
2018-06-07	Is_8	Tree_2	6	8	galler	1
2018-06-07	Is_8	Tree_3	2	1	miner	1
2018-06-07	Is_8	Tree_3	3	3	galler	1
2018-06-07	Is_8	Tree_3	4	9	galler	1
2018-06-07	Is_8	Tree_3	5	1	galler	1
2018-06-07	Is_8	Tree_3	5	1	galler	3
2018-06-07	Is_8	Tree_3	5	2	galler	1
2018-06-07	Is_8	Tree_3	5	3	galler	1
2018-06-07	Is_8	Tree_3	5	3	galler	1
2018-06-07	Is_8	Tree_3	5	6	galler	1
2018-06-07	Is_8	Tree_3	5	8	galler	2
2018-06-07	Is_8	Tree_3	5	9	galler	1
2018-06-07	Is_8	Tree_3	5	10	galler	1
2018-06-07	Is_8	Tree_3	6	1	galler	1
2018-06-07	Is_8	Tree_3	6	1	galler	3
2018-06-07	Is_8	Tree_3	6	2	galler	1
2018-06-07	Is_8	Tree_3	6	3	galler	1
2018-06-07	Is_8	Tree_3	6	7	galler	1
2018-06-07	Is_8	Tree_3	6	8	galler	1
2018-06-07	Is_8	Tree_3	6	8	galler	2
2018-06-07	Is_8	Tree_3	6	9	galler	2
2018-06-07	Is_8	Tree_3	7	5	galler	1
2018-06-07	Is_8	Tree_3	7	9	galler	1
2018-06-07	Is_8	Tree_3	7	10	galler	1
2018-06-07	Is_8	Tree_3	8	4	galler	1
2018-06-07	Is_8	Tree_3	8	5	galler	1
2018-06-06	Is_9	Tree_2	1	1	galler	1
2018-06-06	Is_9	Tree_2	1	3	galler	2
2018-06-06	Is_9	Tree_2	1	5	galler	1
2018-06-06	Is_9	Tree_2	1	10	galler	1
2018-06-06	Is_9	Tree_2	1	10	galler	1
2018-06-06	Is_9	Tree_2	6	3	miner	1
2018-06-06	Is_9	Tree_2	6	6	miner	1
2018-06-06	Is_9	Tree_2	7	7	miner	1
2018-06-06	Is_9	Tree_2	7	9	miner	1
2018-06-06	Is_9	Tree_3	7	1	galler	1
2018-06-06	Is_9	Tree_3	7	1	galler	1
2018-06-06	Is_9	Tree_3	7	3	galler	1
2018-06-06	Is_9	Tree_3	7	3	galler	3
2018-06-06	Is_9	Tree_3	7	8	galler	1
2018-06-06	Is_9	Tree_3	7	10	galler	1
2018-06-06	Is_9	Tree_3	9	1	galler	1
2018-06-06	Is_9	Tree_3	9	6	galler	2
2018-06-06	Is_9	Tree_3	9	10	galler	3
2018-06-19	Is_10	Tree_3	1	4	galler	1
2018-06-19	Is_10	Tree_3	2	7	miner	1
2018-06-19	Is_10	Tree_3	2	8	miner	1
2018-06-19	Is_10	Tree_3	6	9	galler	1
2018-06-19	Is_10	Tree_3	6	9	galler	1
2018-06-19	Is_10	Tree_3	7	3	miner	1
2018-06-19	Is_10	Tree_3	7	4	galler	1
2018-06-19	Is_10	Tree_3	8	1	galler	1
2018-06-19	Is_10	Tree_3	8	1	galler	1
2018-06-19	Is_10	Tree_3	8	3	galler	1
2018-06-19	Is_10	Tree_3	8	3	galler	1
2018-06-19	Is_10	Tree_3	8	3	galler	1
2018-06-19	Is_10	Tree_3	8	3	galler	2
2018-06-19	Is_10	Tree_3	8	4	galler	1
2018-06-19	Is_10	Tree_3	8	9	galler	1
2018-06-19	Is_10	Tree_3	8	9	galler	1
2018-06-19	Is_10	Tree_3	8	9	galler	1
2018-06-19	Is_10	Tree_3	9	10	miner	1
2018-07-18	Is_11	Tree_1	5	1	miner	2
2018-07-18	Is_11	Tree_2	4	10	miner	1
2018-07-18	Is_11	Tree_3	1	2	galler	1
2018-07-18	Is_11	Tree_3	3	1	galler	1
2018-07-18	Is_11	Tree_3	3	8	miner	1
2018-07-18	Is_11	Tree_3	3	8	miner	1
2018-07-18	Is_11	Tree_3	3	9	galler	1
2018-07-18	Is_11	Tree_3	5	1	galler	1
2018-07-18	Is_11	Tree_3	8	1	galler	1
2018-07-17	Is_12	Tree_1	9	8	miner	1
2018-07-17	Is_12	Tree_2	1	5	miner	1
2018-07-17	Is_12	Tree_2	1	10	miner	1
2018-07-17	Is_12	Tree_2	3	7	miner	1
2018-07-17	Is_12	Tree_2	3	9	miner	1
2018-07-17	Is_12	Tree_2	3	9	miner	1
2018-07-17	Is_12	Tree_2	3	9	miner	2
2018-07-17	Is_12	Tree_2	3	10	miner	2
2018-07-17	Is_12	Tree_2	5	6	miner	1
2018-07-17	Is_12	Tree_2	5	8	miner	1
2018-07-17	Is_12	Tree_3	1	2	miner	1
2018-07-17	Is_12	Tree_3	1	9	miner	1
2018-07-17	Is_12	Tree_3	3	7	galler	1
2018-07-17	Is_12	Tree_3	4	1	miner	1
2018-07-17	Is_12	Tree_3	4	2	galler	1
2018-07-17	Is_12	Tree_3	4	3	galler	1
2018-07-17	Is_12	Tree_3	4	4	galler	1
2018-07-17	Is_12	Tree_3	4	5	galler	1
2018-07-17	Is_12	Tree_3	6	1	galler	1
2018-07-17	Is_12	Tree_3	6	3	galler	1
2018-07-17	Is_12	Tree_3	6	3	galler	1
2018-07-17	Is_12	Tree_3	6	5	galler	1
2018-07-17	Is_12	Tree_3	6	6	galler	1
2018-07-17	Is_12	Tree_3	6	7	galler	1
2018-07-17	Is_12	Tree_3	6	7	galler	1
2018-07-17	Is_12	Tree_3	6	7	galler	1
2018-07-17	Is_12	Tree_3	6	7	miner	1
2018-07-17	Is_12	Tree_3	7	6	miner	1
2018-07-17	Is_12	Tree_3	7	6	miner	1
2018-07-17	Is_12	Tree_3	8	5	galler	1
2018-07-17	Is_12	Tree_3	8	5	galler	2
2018-07-17	Is_12	Tree_3	8	6	galler	1
2018-07-17	Is_12	Tree_3	8	6	galler	2
2018-07-17	Is_12	Tree_3	8	10	galler	1
2018-07-17	Is_12	Tree_3	9	9	galler	1
2018-06-06	Is_13	Tree_2	3	4	miner	1
2018-06-06	Is_13	Tree_2	3	6	miner	1
2018-06-06	Is_13	Tree_2	3	10	miner	1
2018-06-06	Is_13	Tree_2	3	10	miner	1
2018-06-06	Is_13	Tree_2	4	6	galler	1
2018-06-06	Is_13	Tree_2	4	6	miner	1
2018-06-06	Is_13	Tree_2	6	7	miner	1
2018-06-06	Is_13	Tree_3	9	4	galler	1
2018-06-06	Is_13	Tree_3	9	6	galler	1
2018-06-06	Is_13	Tree_3	9	8	galler	1
2017-06-18	Is_14	Tree_2	5	7	galler	1
2017-06-18	Is_14	Tree_2	6	1	galler	1
2017-06-18	Is_14	Tree_2	6	2	galler	1
2017-06-18	Is_14	Tree_2	6	3	galler	1
2017-06-18	Is_14	Tree_2	6	4	galler	1
2017-06-18	Is_14	Tree_2	6	5	galler	1
2017-06-18	Is_14	Tree_3	1	2	galler	1
2017-06-18	Is_14	Tree_3	1	6	galler	1
2017-06-18	Is_14	Tree_3	1	6	miner	2
2017-06-18	Is_14	Tree_3	1	7	galler	1
2017-06-18	Is_14	Tree_3	1	7	galler	2
2017-06-18	Is_14	Tree_3	1	10	galler	1
2017-06-18	Is_14	Tree_3	1	10	galler	1
2017-06-18	Is_14	Tree_3	2	4	miner	1
2017-06-18	Is_14	Tree_3	5	2	galler	1
2017-06-18	Is_14	Tree_3	5	2	galler	1
2017-06-18	Is_14	Tree_3	5	2	galler	2
2017-06-18	Is_14	Tree_3	5	3	galler	1
2017-06-18	Is_14	Tree_3	5	3	galler	2
2017-06-18	Is_14	Tree_3	5	3	galler	2
2017-06-18	Is_14	Tree_3	5	4	galler	1
2017-06-18	Is_14	Tree_3	5	4	galler	1
2017-06-18	Is_14	Tree_3	5	6	galler	1
2017-06-18	Is_14	Tree_3	5	7	galler	1
2017-06-18	Is_14	Tree_3	5	10	galler	1
2017-06-18	Is_14	Tree_3	5	10	galler	1
2017-06-18	Is_14	Tree_3	7	5	galler	3
2017-06-18	Is_14	Tree_3	8	1	galler	1
2017-06-18	Is_14	Tree_3	8	2	galler	1
2017-06-18	Is_14	Tree_3	9	1	galler	1
2017-06-18	Is_14	Tree_3	9	3	galler	2
2017-06-18	Is_14	Tree_3	9	3	galler	2
2017-06-18	Is_14	Tree_3	9	3	galler	2
2017-06-18	Is_14	Tree_3	9	3	galler	3
2017-06-18	Is_14	Tree_3	9	9	galler	1
2017-06-18	Is_14	Tree_3	9	9	galler	2
2017-06-18	Is_14	Tree_3	9	9	galler	3
2017-06-18	Is_14	Tree_3	9	10	galler	1
2017-06-18	Is_14	Tree_3	9	10	galler	2
2018-07-21	Is_15	Tree_2	1	4	miner	1
2018-07-21	Is_15	Tree_2	1	5	miner	1
2018-07-21	Is_15	Tree_3	1	4	galler	1
2018-07-21	Is_15	Tree_3	1	5	miner	1
2018-07-21	Is_15	Tree_3	2	6	miner	1
2018-07-21	Is_15	Tree_3	3	3	miner	1
2018-07-21	Is_15	Tree_3	3	9	miner	1
2018-07-21	Is_15	Tree_3	3	9	miner	1
2018-07-21	Is_15	Tree_3	5	10	miner	1
2018-07-21	Is_15	Tree_3	6	2	miner	1
2018-07-21	Is_15	Tree_3	7	3	miner	1
2018-07-21	Is_15	Tree_3	7	9	galler	2
2018-07-21	Is_15	Tree_3	8	2	miner	1
2018-07-21	Is_15	Tree_3	8	7	miner	2
2018-07-21	Is_15	Tree_3	9	5	miner	1
2018-07-21	Is_15	Tree_3	9	8	miner	1
2018-07-21	Is_15	Tree_3	9	9	galler	1
2017-06-25	Is_16	Tree_1	4	3	miner	1
2017-06-25	Is_16	Tree_1	4	3	miner	1
2017-06-25	Is_16	Tree_1	4	10	miner	1
2017-06-25	Is_16	Tree_2	6	6	miner	1
2017-06-25	Is_16	Tree_3	3	6	miner	1
2017-06-25	Is_16	Tree_3	3	6	miner	1
2017-06-25	Is_16	Tree_3	4	3	galler	1
2017-06-25	Is_16	Tree_3	6	5	galler	1
2017-06-25	Is_16	Tree_3	6	8	galler	1
2017-06-25	Is_16	Tree_3	7	2	galler	1
2017-06-25	Is_16	Tree_3	7	5	galler	1
2017-06-25	Is_16	Tree_3	7	6	galler	1
2017-06-25	Is_16	Tree_3	7	7	galler	1
2017-06-25	Is_16	Tree_3	9	2	galler	1
2017-06-25	Is_16	Tree_3	9	2	galler	1
2017-06-25	Is_16	Tree_3	9	5	galler	1
2017-06-25	Is_16	Tree_3	9	6	galler	1
2017-06-25	Is_16	Tree_3	9	7	miner	1
2017-06-25	Is_16	Tree_3	9	10	galler	1
2018-06-20	Is_17	Tree_2	6	3	miner	1
2018-06-20	Is_17	Tree_2	7	1	miner	1
2018-06-20	Is_17	Tree_2	7	4	galler	1
2018-06-20	Is_17	Tree_2	7	5	miner	1
2018-06-20	Is_17	Tree_2	9	2	miner	1
2018-06-20	Is_17	Tree_2	9	6	miner	1
2018-06-20	Is_17	Tree_2	9	10	miner	1
2018-06-20	Is_17	Tree_3	1	3	galler	1
2018-06-20	Is_17	Tree_3	1	4	galler	1
2018-06-20	Is_17	Tree_3	1	8	galler	1
2018-06-20	Is_17	Tree_3	1	8	galler	1
2018-06-20	Is_17	Tree_3	3	2	galler	1
2018-06-20	Is_17	Tree_3	3	5	galler	1
2018-06-20	Is_17	Tree_3	3	10	galler	1
2018-06-20	Is_17	Tree_3	4	8	galler	1
2018-06-20	Is_17	Tree_3	4	8	galler	1
2018-06-20	Is_17	Tree_3	6	1	galler	1
2018-06-20	Is_17	Tree_3	6	2	galler	1
2018-06-20	Is_17	Tree_3	8	10	galler	1
2018-06-20	Is_17	Tree_3	9	1	galler	1
2018-06-20	Is_17	Tree_3	9	2	galler	1
2018-06-20	Is_17	Tree_3	9	2	galler	1
2018-06-20	Is_17	Tree_3	9	3	galler	1
2018-06-21	Is_18	Tree_3	3	4	galler	8
