# Supplementary material for: The relationship between resource abundance and insect herbivory on islands
Source: PLoS One. 2021 Aug 16;16(8):e0256183. doi: 10.1371/journal.pone.0256183 (PMC8366974; doi:10.1371/journal.pone.0256183)
Supplement: S3 Data — Islands (Is.): 1. Aphaedo, 2. Bigeumdo, 3. Bogildo, 4. Cheongsando, 5. Dochodo, 6. Geomundo (Seodo), 7. Geumodo, 8. Gwanmaedo, 9. Hajodo, 10. Heuksando, 11. Jangsado, 12. Nohwado, 13. Sangjodo, 14. Soando, 15. Wando, 16. Yeondo, 17. Yongsando, 18. Hongdo. Tree species (Tree): 1. Mallotus japonicas, 2. Prunus spp. 3. Quercus spp. (XLSX) [file pone.0256183.s003.xlsx]

## Sheet: Sheet1
Island	Examined Tree species	Examined tree individual	Leaf weight before drying (mg)	Leaf weight after drying (mg)	Leaf water content (%)	Leaf mass per area
Is_1	Tree_1	1	5	3.6	28	11.304
Is_1	Tree_1	2	5.3	3.8	28.3019	11.932
Is_1	Tree_1	3	5.3	3.4	35.8491	10.676
Is_1	Tree_1	4	5.3	3.8	28.3019	11.932
Is_1	Tree_1	5	4.4	2.6	40.9091	8.164
Is_1	Tree_1	6	4.8	2.8	41.6667	8.792
Is_1	Tree_1	7	4.2	2.6	38.0952	8.164
Is_1	Tree_1	8	3.6	1.4	61.1111	4.396
Is_1	Tree_1	9	3.4	1.8	47.0588	5.652
Is_1	Tree_2	1	4.8	1.7	64.5833	5.338
Is_1	Tree_2	2	5.2	2.2	57.6923	6.908
Is_1	Tree_2	3	5.2	2	61.5385	6.28
Is_1	Tree_2	4	4.4	1.7	61.3636	5.338
Is_1	Tree_2	5	5.5	2.5	54.5455	7.85
Is_1	Tree_2	6	4.3	1.8	58.1395	5.652
Is_1	Tree_2	7	5.3	2.5	52.8302	7.85
Is_1	Tree_2	8	4	1.6	60	5.024
Is_1	Tree_2	9	4.8	2.1	56.25	6.594
Is_1	Tree_3	1	3.7	1.7	54.0541	5.338
Is_1	Tree_3	2	3.4	1.8	47.0588	5.652
Is_1	Tree_3	3	3.5	1.6	54.2857	5.024
Is_1	Tree_3	4	3.4	1.6	52.9412	5.024
Is_1	Tree_3	5	3.5	1.7	51.4286	5.338
Is_1	Tree_3	6	3.5	1.7	51.4286	5.338
Is_1	Tree_3	7	3.6	1.8	50	5.652
Is_1	Tree_3	8	3.9	2	48.7179	6.28
Is_1	Tree_3	9	3.9	1.8	53.8462	5.652
Is_2	Tree_1	1	3.6	1.8	50	5.652
Is_2	Tree_1	2	4.3	2.2	48.8372	6.908
Is_2	Tree_1	3	4.2	2.2	47.619	6.908
Is_2	Tree_1	4	4	1.9	52.5	5.966
Is_2	Tree_1	5	4.6	2.1	54.3478	6.594
Is_2	Tree_1	6	4.6	2.5	45.6522	7.85
Is_2	Tree_1	7	5	2.5	50	7.85
Is_2	Tree_1	8	4.1	2.1	48.7805	6.594
Is_2	Tree_1	9	3.2	1.2	62.5	3.768
Is_2	Tree_2	1	5.2	2.5	51.9231	7.85
Is_2	Tree_2	2	4.5	2.2	51.1111	6.908
Is_2	Tree_2	3	4.8	2.6	45.8333	8.164
Is_2	Tree_2	4	4.8	2.6	45.8333	8.164
Is_2	Tree_2	5	4.8	2.2	54.1667	6.908
Is_2	Tree_2	6	6.3	2.8	55.5556	8.792
Is_2	Tree_2	7	4.4	2.3	47.7273	7.222
Is_2	Tree_2	8	3.4	1.5	55.8824	4.71
Is_2	Tree_2	9	5.4	2.6	51.8519	8.164
Is_2	Tree_3	1	3.1	2.5	19.3548	7.85
Is_2	Tree_3	2	3.6	2.8	22.2222	8.792
Is_2	Tree_3	3	3.3	2.6	21.2121	8.164
Is_2	Tree_3	4	2.8	2.2	21.4286	6.908
Is_2	Tree_3	5	3.1	2.5	19.3548	7.85
Is_2	Tree_3	6	3.2	2.5	21.875	7.85
Is_2	Tree_3	7	3.5	2.8	20	8.792
Is_2	Tree_3	8	2.2	1.8	18.1818	5.652
Is_2	Tree_3	9	3.2	2.6	18.75	8.164
Is_3	Tree_1	1	5.7	2.8	50.8772	8.792
Is_3	Tree_1	2	5.1	2.3	54.902	7.222
Is_3	Tree_1	3	5.4	2.3	57.4074	7.222
Is_3	Tree_1	4	5.2	2.4	53.8462	7.536
Is_3	Tree_1	5	4.9	2.1	57.1429	6.594
Is_3	Tree_1	6	5.1	2.2	56.8627	6.908
Is_3	Tree_1	7	6.8	3	55.8824	9.42
Is_3	Tree_1	8	5.2	2.1	59.6154	6.594
Is_3	Tree_1	9	5.2	2.1	59.6154	6.594
Is_3	Tree_2	1	5	2.3	54	7.222
Is_3	Tree_2	2	4	1.5	62.5	4.71
Is_3	Tree_2	3	3.6	1.3	63.8889	4.082
Is_3	Tree_2	4	4.2	1.3	69.0476	4.082
Is_3	Tree_2	5	5.2	2	61.5385	6.28
Is_3	Tree_2	6	3	1.2	60	3.768
Is_3	Tree_2	7	3.2	1.2	62.5	3.768
Is_3	Tree_2	8	3.3	1.1	66.6667	3.454
Is_3	Tree_2	9	2.8	1.2	57.1429	3.768
Is_3	Tree_3	1	2.3	1	56.5217	3.14
Is_3	Tree_3	2	2.4	1	58.3333	3.14
Is_3	Tree_3	3	2.5	1	60	3.14
Is_3	Tree_3	4	2.6	1.3	50	4.082
Is_3	Tree_3	5	2.5	1.1	56	3.454
Is_3	Tree_3	6	2.7	1.2	55.5556	3.768
Is_3	Tree_3	7	2.5	1.1	56	3.454
Is_3	Tree_3	8	2.6	1.2	53.8462	3.768
Is_3	Tree_3	9	2.5	1.1	56	3.454
Is_4	Tree_1	1	4.6	1.6	65.2174	5.024
Is_4	Tree_1	2	5	2.2	56	6.908
Is_4	Tree_1	3	4.3	1.6	62.7907	5.024
Is_4	Tree_1	4	5	2	60	6.28
Is_4	Tree_1	5	4.7	1.6	65.9574	5.024
Is_4	Tree_1	6	4.5	1.8	60	5.652
Is_4	Tree_1	7	4.6	1.9	58.6957	5.966
Is_4	Tree_1	8	4	1.7	57.5	5.338
Is_4	Tree_1	9	3.8	1.7	55.2632	5.338
Is_4	Tree_2	1	4.2	1.9	54.7619	5.966
Is_4	Tree_2	2	4.5	2.1	53.3333	6.594
Is_4	Tree_2	3	4.1	1.6	60.9756	5.024
Is_4	Tree_2	4	3.6	1.7	52.7778	5.338
Is_4	Tree_2	5	4	1.7	57.5	5.338
Is_4	Tree_2	6	4.2	1.9	54.7619	5.966
Is_4	Tree_2	7	2.8	1	64.2857	3.14
Is_4	Tree_2	8	2.9	1.1	62.069	3.454
Is_4	Tree_2	9	2.8	0.9	67.8571	2.826
Is_4	Tree_3	1	3.1	1.4	54.8387	4.396
Is_4	Tree_3	2	3.4	1.7	50	5.338
Is_4	Tree_3	3	3.8	2	47.3684	6.28
Is_4	Tree_3	4	3	1.4	53.3333	4.396
Is_4	Tree_3	5	3.3	1.6	51.5152	5.024
Is_4	Tree_3	6	4	2.1	47.5	6.594
Is_4	Tree_3	7	3.4	1.6	52.9412	5.024
Is_4	Tree_3	8	4.6	2.4	47.8261	7.536
Is_4	Tree_3	9	3.4	1.5	55.8824	4.71
Is_5	Tree_1	1	5.4	2.6	51.8519	8.164
Is_5	Tree_1	2	5.9	3	49.1525	9.42
Is_5	Tree_1	3	5	2.2	56	6.908
Is_5	Tree_1	4	4.8	2.2	54.1667	6.908
Is_5	Tree_1	5	3.5	1.5	57.1429	4.71
Is_5	Tree_1	6	4.1	2	51.2195	6.28
Is_5	Tree_1	7	4	2	50	6.28
Is_5	Tree_1	8	3.6	1.6	55.5556	5.024
Is_5	Tree_1	9	3.7	1.7	54.0541	5.338
Is_5	Tree_2	1	4.1	1.8	56.0976	5.652
Is_5	Tree_2	2	4.7	2.4	48.9362	7.536
Is_5	Tree_2	3	3.9	1.9	51.2821	5.966
Is_5	Tree_2	4	5	2.3	54	7.222
Is_5	Tree_2	5	5	2.5	50	7.85
Is_5	Tree_2	6	5.8	2.4	58.6207	7.536
Is_5	Tree_2	7	5.1	2.3	54.902	7.222
Is_5	Tree_2	8	5.4	2.2	59.2593	6.908
Is_5	Tree_2	9	4.4	2	54.5455	6.28
Is_5	Tree_3	1	4.1	2.3	43.9024	7.222
Is_5	Tree_3	2	2.9	1.4	51.7241	4.396
Is_5	Tree_3	3	4	2.8	30	8.792
Is_5	Tree_3	4	4.6	2.6	43.4783	8.164
Is_5	Tree_3	5	3.9	2	48.7179	6.28
Is_5	Tree_3	6	5	2.7	46	8.478
Is_5	Tree_3	7	3.7	2.1	43.2432	6.594
Is_5	Tree_3	8	3.8	2.3	39.4737	7.222
Is_5	Tree_3	9	3.4	1.9	44.1176	5.966
Is_6	Tree_1	1	4.9	2.1	57.1429	6.594
Is_6	Tree_1	2	5.4	2.3	57.4074	7.222
Is_6	Tree_1	3	4	1.5	62.5	4.71
Is_6	Tree_1	4	5.5	2.4	56.3636	7.536
Is_6	Tree_1	5	4.3	1.6	62.7907	5.024
Is_6	Tree_1	6	5.1	2.1	58.8235	6.594
Is_6	Tree_1	7	4.9	1.9	61.2245	5.966
Is_6	Tree_1	8	5.7	2.4	57.8947	7.536
Is_6	Tree_1	9	5.1	2.1	58.8235	6.594
Is_6	Tree_2	3	4	1.6	60	5.024
Is_6	Tree_2	4	3.2	1.1	65.625	3.454
Is_6	Tree_2	5	4.6	2.2	52.1739	6.908
Is_6	Tree_2	6	3.6	1.6	55.5556	5.024
Is_6	Tree_2	7	4.3	1.9	55.814	5.966
Is_6	Tree_2	8	3.8	1.6	57.8947	5.024
Is_6	Tree_2	9	4.2	1.7	59.5238	5.338
Is_6	Tree_3	1	3.6	1.8	50	5.652
Is_6	Tree_3	2	3.8	2	47.3684	6.28
Is_6	Tree_3	3	3.6	1.9	47.2222	5.966
Is_6	Tree_3	4	4.1	2.1	48.7805	6.594
Is_6	Tree_3	5	3.2	1.6	50	5.024
Is_6	Tree_3	6	2.9	1.5	48.2759	4.71
Is_6	Tree_3	7	4.6	2.4	47.8261	7.536
Is_6	Tree_3	8	3.7	1.9	48.6486	5.966
Is_6	Tree_3	9	3.6	1.7	52.7778	5.338
Is_7	Tree_1	1	4.5	1.8	60	5.652
Is_7	Tree_1	2	4.7	1.8	61.7021	5.652
Is_7	Tree_1	3	4.8	2.1	56.25	6.594
Is_7	Tree_1	4	4.5	1.8	60	5.652
Is_7	Tree_1	5	4.1	1.9	53.6585	5.966
Is_7	Tree_1	6	4.3	1.8	58.1395	5.652
Is_7	Tree_1	7	3.8	1.6	57.8947	5.024
Is_7	Tree_1	8	4.6	1.6	65.2174	5.024
Is_7	Tree_1	9	4.5	1.8	60	5.652
Is_7	Tree_2	1	4.1	1.8	56.0976	5.652
Is_7	Tree_2	2	6.1	3.1	49.1803	9.734
Is_7	Tree_2	3	5	2.3	54	7.222
Is_7	Tree_2	4	5.4	2.5	53.7037	7.85
Is_7	Tree_2	5	5.8	2.7	53.4483	8.478
Is_7	Tree_2	6	5.2	2.2	57.6923	6.908
Is_7	Tree_2	7	4.6	1.9	58.6957	5.966
Is_7	Tree_2	8	4	1.6	60	5.024
Is_7	Tree_2	9	5	2.2	56	6.908
Is_7	Tree_3	1	4.9	2.5	48.9796	7.85
Is_7	Tree_3	2	4.7	2.4	48.9362	7.536
Is_7	Tree_3	3	4.2	2.3	45.2381	7.222
Is_7	Tree_3	4	3.9	2.2	43.5897	6.908
Is_7	Tree_3	5	4.7	2.6	44.6809	8.164
Is_7	Tree_3	6	3.8	2.2	42.1053	6.908
Is_7	Tree_3	7	5.1	2.9	43.1373	9.106
Is_7	Tree_3	8	5.4	3.1	42.5926	9.734
Is_7	Tree_3	9	4.1	2.3	43.9024	7.222
Is_8	Tree_1	1	4.6	2.1	54.3478	6.594
Is_8	Tree_1	2	3.9	1.8	53.8462	5.652
Is_8	Tree_1	3	3.8	1.6	57.8947	5.024
Is_8	Tree_1	4	3.6	1.6	55.5556	5.024
Is_8	Tree_1	5	3.6	1.4	61.1111	4.396
Is_8	Tree_1	6	3.8	1.4	63.1579	4.396
Is_8	Tree_1	7	3.6	1.3	63.8889	4.082
Is_8	Tree_1	8	3.6	1.5	58.3333	4.71
Is_8	Tree_1	9	5	2.1	58	6.594
Is_8	Tree_2	1	3.8	1.4	63.1579	4.396
Is_8	Tree_2	2	3.6	1.6	55.5556	5.024
Is_8	Tree_2	3	5.9	2.2	62.7119	6.908
Is_8	Tree_2	4	5.8	2.2	62.069	6.908
Is_8	Tree_2	5	4.3	1.7	60.4651	5.338
Is_8	Tree_2	6	5.5	2	63.6364	6.28
Is_8	Tree_2	7	4.6	1.9	58.6957	5.966
Is_8	Tree_2	8	5.1	2.1	58.8235	6.594
Is_8	Tree_2	9	4.5	1.9	57.7778	5.966
Is_8	Tree_3	1	4.1	2	51.2195	6.28
Is_8	Tree_3	2	4.3	2.1	51.1628	6.594
Is_8	Tree_3	3	3.8	1.7	55.2632	5.338
Is_8	Tree_3	4	4.1	2.1	48.7805	6.594
Is_8	Tree_3	5	4.1	2	51.2195	6.28
Is_8	Tree_3	6	3.4	1.6	52.9412	5.024
Is_8	Tree_3	7	4.7	2.3	51.0638	7.222
Is_8	Tree_3	8	4.1	1.7	58.5366	5.338
Is_8	Tree_3	9	4.2	2.1	50	6.594
Is_9	Tree_1	1	5.7	2.6	54.386	8.164
Is_9	Tree_1	2	5	2.2	56	6.908
Is_9	Tree_1	3	5	2.3	54	7.222
Is_9	Tree_1	4	7.8	2.4	69.2308	7.536
Is_9	Tree_1	5	6.1	2.8	54.0984	8.792
Is_9	Tree_1	6	6.1	3.1	49.1803	9.734
Is_9	Tree_1	7	6.2	2.8	54.8387	8.792
Is_9	Tree_1	8	5.3	2.5	52.8302	7.85
Is_9	Tree_1	9	5.3	2.5	52.8302	7.85
Is_9	Tree_2	1	5.7	2.5	56.1404	7.85
Is_9	Tree_2	2	6.3	2.9	53.9683	9.106
Is_9	Tree_2	3	5.5	2.5	54.5455	7.85
Is_9	Tree_2	4	5.9	2.5	57.6271	7.85
Is_9	Tree_2	5	5.6	2.4	57.1429	7.536
Is_9	Tree_2	6	6.1	2.9	52.459	9.106
Is_9	Tree_2	7	6.8	3.2	52.9412	10.048
Is_9	Tree_2	8	6	2.9	51.6667	9.106
Is_9	Tree_2	9	5.7	2.5	56.1404	7.85
Is_9	Tree_3	1	3.4	1.7	50	5.338
Is_9	Tree_3	2	3.9	2	48.7179	6.28
Is_9	Tree_3	3	4.2	2.3	45.2381	7.222
Is_9	Tree_3	4	3.6	1.9	47.2222	5.966
Is_9	Tree_3	5	3.7	1.9	48.6486	5.966
Is_9	Tree_3	6	4	2.1	47.5	6.594
Is_9	Tree_3	7	4.5	2.6	42.2222	8.164
Is_9	Tree_3	8	4.2	2.2	47.619	6.908
Is_9	Tree_3	9	4.9	2.5	48.9796	7.85
Is_10	Tree_1	1	5.5	2.3	58.1818	7.222
Is_10	Tree_1	2	4.9	2	59.1837	6.28
Is_10	Tree_1	3	5	2.1	58	6.594
Is_10	Tree_1	4	4.6	1.9	58.6957	5.966
Is_10	Tree_1	5	5.1	2.2	56.8627	6.908
Is_10	Tree_1	6	4.8	1.8	62.5	5.652
Is_10	Tree_1	7	4.3	1.7	60.4651	5.338
Is_10	Tree_1	8	5.3	2.2	58.4906	6.908
Is_10	Tree_1	9	5.1	2.3	54.902	7.222
Is_10	Tree_2	1	4.3	1.6	62.7907	5.024
Is_10	Tree_2	2	4.4	2.1	52.2727	6.594
Is_10	Tree_2	3	4.6	1.9	58.6957	5.966
Is_10	Tree_2	4	5.4	2.1	61.1111	6.594
Is_10	Tree_2	5	6	2.5	58.3333	7.85
Is_10	Tree_2	6	4.8	1.5	68.75	4.71
Is_10	Tree_2	7	4.8	1.6	66.6667	5.024
Is_10	Tree_2	8	4.9	1.7	65.3061	5.338
Is_10	Tree_2	9	5.1	2	60.7843	6.28
Is_10	Tree_3	1	4	2	50	6.28
Is_10	Tree_3	2	4.5	2.4	46.6667	7.536
Is_10	Tree_3	3	4.1	2.1	48.7805	6.594
Is_10	Tree_3	4	3	1.5	50	4.71
Is_10	Tree_3	5	4.6	2.4	47.8261	7.536
Is_10	Tree_3	6	3.7	1.7	54.0541	5.338
Is_10	Tree_3	7	4.2	2	52.381	6.28
Is_10	Tree_3	8	4.6	2.2	52.1739	6.908
Is_10	Tree_3	9	5.4	2.4	55.5556	7.536
Is_11	Tree_1	1	5.7	2.4	57.8947	7.536
Is_11	Tree_1	2	5.6	2.7	51.7857	8.478
Is_11	Tree_1	3	5.8	2.5	56.8966	7.85
Is_11	Tree_1	4	4.2	2.2	47.619	6.908
Is_11	Tree_1	5	5.1	2.4	52.9412	7.536
Is_11	Tree_1	6	6	2.5	58.3333	7.85
Is_11	Tree_1	7	5.4	2.5	53.7037	7.85
Is_11	Tree_1	8	5.7	2.6	54.386	8.164
Is_11	Tree_1	9	5.4	2.3	57.4074	7.222
Is_11	Tree_2	1	4.7	2.1	55.3191	6.594
Is_11	Tree_2	2	4.9	2	59.1837	6.28
Is_11	Tree_2	3	4.6	1.8	60.8696	5.652
Is_11	Tree_2	4	3.7	1.3	64.8649	4.082
Is_11	Tree_2	5	3.4	1.3	61.7647	4.082
Is_11	Tree_2	6	3.8	1.3	65.7895	4.082
Is_11	Tree_2	7	4.9	2.2	55.102	6.908
Is_11	Tree_2	8	4.8	1.8	62.5	5.652
Is_11	Tree_2	9	4.6	2	56.5217	6.28
Is_11	Tree_3	1	3.3	1.5	54.5455	4.71
Is_11	Tree_3	2	3.6	1.6	55.5556	5.024
Is_11	Tree_3	3	4	1.8	55	5.652
Is_11	Tree_3	4	3.6	1.9	47.2222	5.966
Is_11	Tree_3	5	3.5	1.7	51.4286	5.338
Is_11	Tree_3	6	3.4	1.4	58.8235	4.396
Is_11	Tree_3	7	3.9	1.8	53.8462	5.652
Is_11	Tree_3	8	4.4	2.1	52.2727	6.594
Is_11	Tree_3	9	4.8	2.2	54.1667	6.908
Is_12	Tree_1	1	3.8	1.9	50	5.966
Is_12	Tree_1	2	3.8	1.3	65.7895	4.082
Is_12	Tree_1	3	4.4	1.7	61.3636	5.338
Is_12	Tree_1	4	3.9	1.9	51.2821	5.966
Is_12	Tree_1	5	4	1.8	55	5.652
Is_12	Tree_1	6	3.2	1.4	56.25	4.396
Is_12	Tree_1	7	3.5	1.5	57.1429	4.71
Is_12	Tree_1	8	3.6	1.4	61.1111	4.396
Is_12	Tree_1	9	4.2	1.6	61.9048	5.024
Is_12	Tree_2	1	3.5	1.2	65.7143	3.768
Is_12	Tree_2	2	3.5	1.7	51.4286	5.338
Is_12	Tree_2	3	3.6	1.7	52.7778	5.338
Is_12	Tree_2	4	5.1	2.2	56.8627	6.908
Is_12	Tree_2	5	3.3	1.5	54.5455	4.71
Is_12	Tree_2	6	4.1	2	51.2195	6.28
Is_12	Tree_2	7	2.8	1.1	60.7143	3.454
Is_12	Tree_2	8	3.6	1.6	55.5556	5.024
Is_12	Tree_2	9	3.1	1.3	58.0645	4.082
Is_12	Tree_3	1	3.9	2.4	38.4615	7.536
Is_12	Tree_3	2	4.6	2.7	41.3043	8.478
Is_12	Tree_3	3	4.2	2.5	40.4762	7.85
Is_12	Tree_3	4	4.5	2.6	42.2222	8.164
Is_12	Tree_3	5	3.5	2.1	40	6.594
Is_12	Tree_3	6	4.6	2.7	41.3043	8.478
Is_12	Tree_3	7	4	2.5	37.5	7.85
Is_12	Tree_3	8	3.9	2.2	43.5897	6.908
Is_12	Tree_3	9	5	2.6	48	8.164
Is_13	Tree_1	1	4.3	1.8	58.1395	5.652
Is_13	Tree_1	2	4.7	2.3	51.0638	7.222
Is_13	Tree_1	3	3.9	1.6	58.9744	5.024
Is_13	Tree_1	4	4.1	1.7	58.5366	5.338
Is_13	Tree_1	5	3.6	1.3	63.8889	4.082
Is_13	Tree_1	6	4.1	1.5	63.4146	4.71
Is_13	Tree_1	7	2.7	1	62.963	3.14
Is_13	Tree_1	8	4.1	1.7	58.5366	5.338
Is_13	Tree_1	9	4.2	1.8	57.1429	5.652
Is_13	Tree_2	1	2.9	1.1	62.069	3.454
Is_13	Tree_2	2	3.4	1.2	64.7059	3.768
Is_13	Tree_2	3	4.1	1.9	53.6585	5.966
Is_13	Tree_2	4	5.1	2.4	52.9412	7.536
Is_13	Tree_2	5	4	1.9	52.5	5.966
Is_13	Tree_2	6	4.1	1.8	56.0976	5.652
Is_13	Tree_2	7	3.9	1.7	56.4103	5.338
Is_13	Tree_2	8	3.7	1.6	56.7568	5.024
Is_13	Tree_2	9	4.1	1.9	53.6585	5.966
Is_13	Tree_3	1	3.8	1.8	52.6316	5.652
Is_13	Tree_3	2	4.3	2	53.4884	6.28
Is_13	Tree_3	3	4.3	2.2	48.8372	6.908
Is_13	Tree_3	4	3	1.4	53.3333	4.396
Is_13	Tree_3	5	3.4	1.7	50	5.338
Is_13	Tree_3	6	2.8	1.3	53.5714	4.082
Is_13	Tree_3	7	3.7	1.9	48.6486	5.966
Is_13	Tree_3	8	4.8	2.5	47.9167	7.85
Is_13	Tree_3	9	4.9	2.4	51.0204	7.536
Is_14	Tree_1	1	4.4	1.5	65.9091	4.71
Is_14	Tree_1	2	3.5	1.7	51.4286	5.338
Is_14	Tree_1	3	4	1.7	57.5	5.338
Is_14	Tree_1	4	3	1.4	53.3333	4.396
Is_14	Tree_1	5	4.7	1.8	61.7021	5.652
Is_14	Tree_1	6	5.5	2.3	58.1818	7.222
Is_14	Tree_1	7	3.8	1.6	57.8947	5.024
Is_14	Tree_1	8	3.4	1.5	55.8824	4.71
Is_14	Tree_1	9	5.2	2.2	57.6923	6.908
Is_14	Tree_2	1	5	2	60	6.28
Is_14	Tree_2	2	4.1	1.7	58.5366	5.338
Is_14	Tree_2	3	4.3	2	53.4884	6.28
Is_14	Tree_2	4	4	1.8	55	5.652
Is_14	Tree_2	5	4.6	2.1	54.3478	6.594
Is_14	Tree_2	6	3.5	1.5	57.1429	4.71
Is_14	Tree_2	7	3	1.4	53.3333	4.396
Is_14	Tree_2	8	3.8	1.9	50	5.966
Is_14	Tree_2	9	2.6	1	61.5385	3.14
Is_14	Tree_3	1	3.9	2.4	38.4615	7.536
Is_14	Tree_3	2	3.9	2.2	43.5897	6.908
Is_14	Tree_3	3	3.5	1.8	48.5714	5.652
Is_14	Tree_3	4	3.1	1.6	48.3871	5.024
Is_14	Tree_3	5	3.9	2.2	43.5897	6.908
Is_14	Tree_3	6	3.9	2.1	46.1538	6.594
Is_14	Tree_3	7	2.9	1.7	41.3793	5.338
Is_14	Tree_3	8	3.6	1.8	50	5.652
Is_14	Tree_3	9	3.6	1.9	47.2222	5.966
Is_15	Tree_1	1	4.9	2	59.1837	6.28
Is_15	Tree_1	2	5.2	2.4	53.8462	7.536
Is_15	Tree_1	3	4.5	2	55.5556	6.28
Is_15	Tree_1	4	4.8	2	58.3333	6.28
Is_15	Tree_1	5	4.4	2	54.5455	6.28
Is_15	Tree_1	6	3.9	1.6	58.9744	5.024
Is_15	Tree_1	7	5.8	2.5	56.8966	7.85
Is_15	Tree_1	8	4.2	1.9	54.7619	5.966
Is_15	Tree_1	9	5.2	2.2	57.6923	6.908
Is_15	Tree_2	1	3.9	1.5	61.5385	4.71
Is_15	Tree_2	2	4.1	1.8	56.0976	5.652
Is_15	Tree_2	3	4.1	1.7	58.5366	5.338
Is_15	Tree_2	4	4.2	1.7	59.5238	5.338
Is_15	Tree_2	5	5.2	2.2	57.6923	6.908
Is_15	Tree_2	6	5.3	2.2	58.4906	6.908
Is_15	Tree_2	7	5.7	2.5	56.1404	7.85
Is_15	Tree_2	8	5.4	2.3	57.4074	7.222
Is_15	Tree_2	9	6	2.8	53.3333	8.792
Is_15	Tree_3	1	3.4	1.8	47.0588	5.652
Is_15	Tree_3	2	3.5	1.8	48.5714	5.652
Is_15	Tree_3	3	3.6	1.5	58.3333	4.71
Is_15	Tree_3	4	3.9	1.8	53.8462	5.652
Is_15	Tree_3	5	3.2	1.4	56.25	4.396
Is_15	Tree_3	6	3.2	1.5	53.125	4.71
Is_15	Tree_3	7	3.6	1.7	52.7778	5.338
Is_15	Tree_3	8	3.4	1.6	52.9412	5.024
Is_15	Tree_3	9	3.2	1.4	56.25	4.396
Is_16	Tree_1	1	4.7	2	57.4468	6.28
Is_16	Tree_1	2	5	1.9	62	5.966
Is_16	Tree_1	3	4	1.6	60	5.024
Is_16	Tree_1	4	4	1.7	57.5	5.338
Is_16	Tree_1	5	4	1.6	60	5.024
Is_16	Tree_1	6	4.1	1.7	58.5366	5.338
Is_16	Tree_1	7	4.7	2.1	55.3191	6.594
Is_16	Tree_1	8	4.5	1.5	66.6667	4.71
Is_16	Tree_1	9	3.7	1.4	62.1622	4.396
Is_16	Tree_2	1	4.2	1.8	57.1429	5.652
Is_16	Tree_2	2	4.8	2.1	56.25	6.594
Is_16	Tree_2	3	4.6	2	56.5217	6.28
Is_16	Tree_2	4	3.9	1.6	58.9744	5.024
Is_16	Tree_2	5	5.4	2.2	59.2593	6.908
Is_16	Tree_2	6	5	2.7	46	8.478
Is_16	Tree_2	7	5.8	2.2	62.069	6.908
Is_16	Tree_2	8	5.2	2.2	57.6923	6.908
Is_16	Tree_2	9	4.8	1.9	60.4167	5.966
Is_16	Tree_3	1	5.2	2.1	59.6154	6.594
Is_16	Tree_3	2	4	1.8	55	5.652
Is_16	Tree_3	3	3.1	1.5	51.6129	4.71
Is_16	Tree_3	4	3.5	1.4	60	4.396
Is_16	Tree_3	5	4.2	2.2	47.619	6.908
Is_16	Tree_3	6	4.5	2.4	46.6667	7.536
Is_16	Tree_3	7	3.4	1.6	52.9412	5.024
Is_16	Tree_3	8	3.4	1.6	52.9412	5.024
Is_16	Tree_3	9	3.9	2	48.7179	6.28
Is_17	Tree_1	1	4.6	1.9	58.6957	5.966
Is_17	Tree_1	2	5.1	2	60.7843	6.28
Is_17	Tree_1	3	4.5	1.7	62.2222	5.338
Is_17	Tree_1	4	5.4	2.2	59.2593	6.908
Is_17	Tree_1	5	5.7	2.4	57.8947	7.536
Is_17	Tree_1	6	4.6	1.8	60.8696	5.652
Is_17	Tree_1	7	4.5	1.7	62.2222	5.338
Is_17	Tree_1	8	3.7	1.3	64.8649	4.082
Is_17	Tree_1	9	4.8	2.3	52.0833	7.222
Is_17	Tree_2	1	5.1	2.1	58.8235	6.594
Is_17	Tree_2	2	5.9	2.4	59.322	7.536
Is_17	Tree_2	3	5.4	2.5	53.7037	7.85
Is_17	Tree_2	4	5	2	60	6.28
Is_17	Tree_2	5	2.9	1	65.5172	3.14
Is_17	Tree_2	6	4.1	1.9	53.6585	5.966
Is_17	Tree_2	7	4.5	2	55.5556	6.28
Is_17	Tree_2	8	4.9	2.3	53.0612	7.222
Is_17	Tree_3	1	2.2	1.9	13.6364	5.966
Is_17	Tree_3	2	1.8	1.5	16.6667	4.71
Is_17	Tree_3	3	2.1	1.8	14.2857	5.652
Is_17	Tree_3	4	3.2	1.6	50	5.024
Is_17	Tree_3	5	3.4	1.5	55.8824	4.71
Is_17	Tree_3	6	3.1	1.4	54.8387	4.396
Is_17	Tree_3	7	3	1.4	53.3333	4.396
Is_17	Tree_3	8	3.6	1.6	55.5556	5.024
Is_17	Tree_3	9	3.5	1.7	51.4286	5.338
Is_18	Tree_3	1	4.9	2.4	51.0204	7.536
Is_18	Tree_3	2	4.6	2.3	50	7.222
Is_18	Tree_3	3	5.8	3.1	46.5517	9.734
Is_18	Tree_3	4	4.4	2.3	47.7273	7.222
Is_18	Tree_3	5	4.8	2.6	45.8333	8.164
Is_18	Tree_3	6	4	2.5	37.5	7.85
Is_18	Tree_3	7	3.8	2.2	42.1053	6.908
Is_18	Tree_3	8	4	2.4	40	7.536
Is_18	Tree_3	9	4.5	2.8	37.7778	8.792
Is_18	Tree_1	1	4.2	1.9	54.7619	5.966
Is_18	Tree_1	2	3.4	1.5	55.8824	4.71
Is_18	Tree_1	3	3.7	1.6	56.7568	5.024
Is_18	Tree_1	4	3.7	1.7	54.0541	5.338
Is_18	Tree_1	5	4.1	1.7	58.5366	5.338
Is_18	Tree_1	6	4.6	1.9	58.6957	5.966
Is_18	Tree_1	7	4.6	2.1	54.3478	6.594
Is_18	Tree_1	8	4.7	2	57.4468	6.28
Is_18	Tree_1	9	5	1.9	62	5.966
Is_18	Tree_2	1	3.3	1.3	60.6061	4.082
Is_18	Tree_2	2	3.2	1.1	65.625	3.454
Is_18	Tree_2	3	3.3	1.2	63.6364	3.768
Is_18	Tree_2	4	3	1.1	63.3333	3.454
Is_18	Tree_2	5	4.4	1.9	56.8182	5.966
Is_18	Tree_2	6	3.3	1.4	57.5758	4.396
Is_18	Tree_2	7	4.6	2.1	54.3478	6.594
Is_18	Tree_2	8	4.3	1.9	55.814	5.966
Is_18	Tree_2	9	4.1	1.5	63.4146	4.71
